# Supplementary material for: Establishment of a Landscape of UPL5-Ubiquitinated on Multiple Subcellular Components of Leaf Senescence Cell in Arabidopsis
Source: Int J Mol Sci. 2022 May 20;23(10):5754. doi: 10.3390/ijms23105754 (PMC9145402; doi:10.3390/ijms23105754)
Supplement: Supplementary file 1 [file ijms-23-05754-s001.zip]

Archive with 1 entries (1 files):
- ijms-1723583-supplementary.xlsx
