# Supplementary material for: Establishment of a Landscape of UPL5-Ubiquitinated on Multiple Subcellular Components of Leaf Senescence Cell in Arabidopsis
Source: Int J Mol Sci. 2022 May 20;23(10):5754. doi: 10.3390/ijms23105754 (PMC9145402; doi:10.3390/ijms23105754)
Supplement: Supplementary file 1 [file ijms-23-05754-s001.zip › ijms-1723583-supplementary.xlsx]

## Sheet: DatasetS2
Dataset S1-Differentially expressed statistics DUCs (CF 1.3 P value <0.05)
Protein accession	Position	Amino acid	Regulated Type	Protein description	Gene name	Localization probability	PEP	Score	Modified sequence	Charge	Mass error [ppm]	MS/MS Count	rep1_A	rep1_B	rep1_C	rep2_A	rep2_B	rep2_C	rep1_B/rep1_A Ratio	rep1_C/rep1_A Ratio	rep1_C/rep1_B Ratio	rep2_B/rep2_A Ratio	rep2_C/rep2_A Ratio	rep2_C/rep2_B Ratio
A0A1I9LLF3	67	K	Down	Homolog of RPW8 4	HR4	1	0.00185	83.862	LSNVEGK(1)PFR	3	-1.327	8	0.435	2.122	0.159	0.314	2.771	0.199	4.878	0.366	0.075	8.828	0.635	0.072
A0A1P8AS81	73	K	Down	Vesicle-associated membrane protein 721	VAMP721	1	3.38e-08	85.554	GVMMENIEK(1)VLDR	3	0.76723	12	0.642	2.263	0.334	0.72	1.653	0.388	3.522	0.52	0.148	2.297	0.54	0.235
A8MRL0	108	K	Down	Histone superfamily protein	H3.3	1	0.000633	86.114	EIAQDFK(1)TDLR	2	1.2749	3	0.763	1.439	0.467	0.947	1.9	0.483	1.885	0.612	0.325	2.006	0.51	0.254
F4HRB4	249	K	Up	Triacylglycerol lipase-like 1	TLL1	1	1.31e-08	136.5	ALGLQK(1)DGWPK	2	0.83478	12	1.125	0.505	1.761	0.651	0.473	1.486	0.449	1.565	3.489	0.727	2.284	3.14
F4I233	326	K	Up	Leucine-rich repeat protein kinase family protein	At1g63430	1	0.00503	50.805	STLIIPWK(1)K	3	0.59056	2	0.379	1.633	0.893	0.439	1.632	1.024	4.31	2.355	0.547	3.716	2.331	0.627
F4IGE9	67	K	Down	LURP-one-like protein (DUF567)	LURP1	1	1.67e-07	69.92	ILLDCSGAK(1)VLTLR	3	0.3209	2	1.505		0.556	1.316		0.623		0.37			0.474
F4IGE9	74	K	Down	LURP-one-like protein (DUF567)	LURP1	1	0.00782	40.496	GK(1)MMTMHDR	3	-0.66432	1	1.092	2.304	0.435	0.909		0.26	2.109	0.398	0.189		0.286
F4INW2	96	K	Down	Winged-helix DNA-binding transcription factor family protein	At2g30620	1	0.00594	45.598	HK(1)SLPPTFR	3	-2.3625	2	1.569		0.445	1.473		0.514		0.283			0.349
F4IP53	145	K	Down	General regulatory factor 9	GRF9	1	3.77e-05	79.201	K(1)EAADQSLK	3	0.27924	6	0.855	1.656	0.5	0.915	1.622	0.452	1.938	0.585	0.302	1.774	0.494	0.279
F4IVN6	95	K	Down	Calmodulin 5	CAM5	1	2.56e-26	131.56	VFDK(1)DQNGFISAAELR	3	0.56383	3	1.133		0.753	1.043	1.543	0.529		0.665		1.48	0.507	0.342
F4J661	216	K	Down	Major facilitator superfamily protein	At3g05165	1	1.36e-08	136.38	LSK(1)EVESSLHR	2	0.12823	18	1.102	1.178	0.011	2.018	0.856	0.835	1.069	0.01	0.01	0.424	0.414	0.975
O23708	212	K	Down	Proteasome subunit alpha type-2-A	PAB1	1	0.0128	64.945	NIEIGK(1)IGADK	2	-1.6126	4	0.959	1.339	0.51	1.031	1.735	0.425	1.396	0.532	0.381	1.683	0.412	0.245
O50008	142	K	Down	5-methyltetrahydropteroyltriglutamate--homocysteine methyltransferase 1	MS1	1	0.0139	71.614	AVNEYK(1)EAK	2	-1.3218	1	0.807	1.462	0.413	1.808	1.125	0.385	1.811	0.511	0.282	0.622	0.213	0.343
O65719	563	K	Down	Heat shock 70 kDa protein 3	HSP70-3	1	0.000455	88.021	NTIRDEK(1)IGEK	2	0.21424	5	1.409	0.788	0.609	1.258	1.55	0.386	0.56	0.432	0.773	1.232	0.307	0.249
O80852	87	K	Down	Glutathione S-transferase F9	GSTF9	1	2.76e-08	81.632	SQGPDLLGK(1)TVEDR	2	-0.14946	8	1.193	0.942	0.637	0.922	1.821	0.483	0.79	0.534	0.676	1.974	0.524	0.265
O80939	350	K	Down	L-type lectin-domain containing receptor kinase IV.1	LECRK41	1	1.81e-05	64.52	EK(1)GLLGTGGFGSVYK	2	1.7816	3	0.6	2.548	0.394	0.466	1.76	0.231	4.246	0.657	0.155	3.775	0.495	0.131
O80960	292	K	Down	At2g39210/T16B24.15	At2g39210	1	3.74e-27	114.28	QVALNDPAPINVVTEK(1)PK	3	0.75712	2	0.37	2.492	0.226	0.688	2.108	0.116	6.738	0.611	0.091	3.062	0.168	0.055
P20649	351	K	Down	"ATPase 1, plasma membrane-type"	AHA1	1	0.00169	66.989	NLVEVFCK(1)GVEK	2	1.1049	6	1.142	1.978	0.718	0.778		0.384	1.733	0.629	0.363		0.494
P20649	934	K	Up	"ATPase 1, plasma membrane-type"	AHA1	1	0.000124	83.783	GHVESVAK(1)LK	3	-0.92721	6	0.521	0.888	0.928	0.753	1.492	1.418	1.704	1.779	1.044	1.982	1.883	0.95
P22953	252	K	Up	Probable mediator of RNA polymerase II transcription subunit 37e	MED37E	1	3.7e-05	81.525	MVNHFVQEFK(1)R	3	-0.10293	7	0.611	1.812	1.16	0.504	1.117	0.794	2.966	1.899	0.64	2.215	1.575	0.711
P22953	506	K	Up	Probable mediator of RNA polymerase II transcription subunit 37e	MED37E	1	0.00128	68.536	NK(1)ITITNDK(1)GR	3	0.60549	6	0.07	1.429	0.713	0.614	1.529	1.645	20.371	10.161	0.499	2.491	2.68	1.076
P30187	81	K	Down	Calmodulin-like protein 10	CML10	1	0.00271	90.906	DTYSEK(1)DLK	2	-0.16337	4	1.061	1.919	0.446	0.738	1.379	0.456	1.808	0.42	0.232	1.868	0.618	0.331
P42761	14	K	Down	Glutathione S-transferase F10	GSTF10	1	4.79e-13	109.44	VLTIYAPLFASSK(1)R	2	-1.0247	10	0.667	2.632	0.403	0.933		0.365	3.943	0.603	0.153		0.391
P42801	96	K	Up	Inositol-3-phosphate synthase isozyme 1	IPS1	1	6.98e-15	81.878	DK(1)VQQANYFGSLTQASSIR	3	-0.96203	3	0.5	0.268	1.847	0.714		1.671	0.536	3.693	6.892		2.34
P42801	397	K	Up	Inositol-3-phosphate synthase isozyme 1	IPS1	1	0.00384	50.108	YVPYVADSK(1)R	3	1.2839	5	0.739	0.34	2.009	0.505		1.407	0.46	2.719	5.916		2.783
P42801	485	K	Up	Inositol-3-phosphate synthase isozyme 1	IPS1	1	4.41e-05	52.172	APLVPPGTPVINALSK(1)QR	3	1.9879	2	0.429	0.859	1.535	0.617	1.386	1.175	2.002	3.579	1.788	2.247	1.905	0.848
P46422	204	K	Down	Glutathione S-transferase F2	GSTF2	1	5.82e-05	56.121	VNEWVAEITK(1)RPASEK	3	1.0394	1	1.328	1.544	0.473	1.13	0.895	0.63	1.163	0.356	0.306	0.793	0.558	0.704
P54609	662	K	Down	Cell division control protein 48 homolog A	CDC48A	1	0.000692	71.692	LNIFK(1)AALR	3	-0.30926	5	0.532	2.04	0.319	0.786	1.921	0.402	3.832	0.599	0.156	2.444	0.512	0.209
Q07100	40	K	Down	Serine/threonine-protein phosphatase PP2A-3 catalytic subunit	PP2A3	1	5.84e-15	97.797	AK(1)EILMDESNVQPVK	2	0.24744	4	1.007		0.611	1.102	1.701	0.579		0.607		1.543	0.525	0.34
Q2V3Q0	179	K	Up	Proteasome subunit alpha type	PAD1	1	3.02e-08	111.79	NYK(1)ESAGQETVK	2	0.32761	12	0.49	0.583	0.892	1.159	0.947	1.928	1.191	1.822	1.53	0.817	1.663	2.036
Q43867	8	K	Down	Pectinesterase 1	PME1	1	0.000639	57.175	MDSVNSFK(1)GYGK	2	-2.1158	7	0.84	1.319	0.543	1.367	1.216	0.715	1.57	0.646	0.412	0.889	0.523	0.588
Q5GM68	627	K	Down	Phosphoenolpyruvate carboxylase 2	PPC2	1	9.61e-10	122.7	VAK(1)EYGVK(1)LTMFHGR	3	1.1803	98	1.155	1.225	0.515	1.161	1.18	0.765	1.061	0.446	0.42	1.017	0.659	0.648
Q70DU8	310	K	Down	Aldehyde dehydrogenase family 3 member H1	ALDH3H1	1	0.00336	69.721	LLDEK(1)EVSDK	3	-2.4358	2	1.07	0.934	0.704	1.911	0.743	0.638	0.873	0.658	0.753	0.389	0.334	0.859
Q8LBB2	87	K	Down	SNF1-related protein kinase regulatory subunit gamma-1	KING1	1	3.13e-20	119.54	SDTSLAEAVQTLSK(1)FK	2	0.74032	8	1.021	1.744	0.512	0.79	1.415	0.518	1.709	0.502	0.294	1.792	0.656	0.366
Q8VXY4	50	K	Up	TIP41-like protein	TIP41L	1	0.000228	44.925	GTILTSLAVEEWEK(1)K	3	1.3589	1	0.209	3.25	0.578	0.233		0.73	15.528	2.761	0.178		3.139
Q949U2	274	K	Down	Myb family transcription factor PHL6	PHL6	1	0.000136	51.643	K(1)LMNVEGLTIYHVK	3	1.0508	2	0.744	2.189	0.442	0.663	1.537	0.425	2.942	0.594	0.202	2.317	0.642	0.277
Q94CL1	243	K	Up	AT5g19430/F7K24_180	At5g12310	1	1.9e-07	68.481	AAEAVAAAK(1)HEALLVR	3	-1.4787	1	0.42		0.646	0.54	2.576	0.818		1.54		4.768	1.515	0.318
Q96293	328	K	Down	Actin-8	ACT8	1	1.33e-06	81.565	EITALAPSSMK(1)IK	3	-0.32921	9	0.877	1.069	0.584	1.056	1.869	0.545	1.22	0.666	0.546	1.77	0.516	0.292
Q9C865	177	K	Down	SH3 domain-containing protein 1	SH3P1	1	5.28e-08	83.204	LK(1)ESDISEEAYIK	2	-1.696	4	1.102		0.498	0.828	2.117	0.456		0.452		2.557	0.55	0.215
Q9C944	130	K	Up	Probable histone H2A variant 3	At1g52740	1	0.00179	80.165	SLINK(1)SAK	2	-0.093145	14	0.539	1.101	0.964	0.732	1.523	1.141	2.042	1.789	0.876	2.08	1.559	0.749
Q9FPT1	341	K	Down	Ubiquitin carboxyl-terminal hydrolase 12	UBP12	1	2.84e-07	74.296	KESFYDLQLDVK(1)GCK	3	-0.35047	3	1.491	1.133	0.881	1.048		0.446	0.76	0.591	0.778		0.426
Q9FVT2	47	K	Down	Probable elongation factor 1-gamma 2	At1g57720	1	4.93e-12	130.1	SPEFLK(1)MNPIGK	2	1.7884	12	1.003	1.851	0.585	0.865	1.218	0.478	1.847	0.584	0.316	1.409	0.552	0.392
Q9FVT2	278	K	Down	Probable elongation factor 1-gamma 2	At1g57720	1	7.07e-08	135.55	LYSNTK(1)SNFR	2	-0.01014	6	1.37	0.923	0.686	1.147	1.284	0.591	0.674	0.501	0.743	1.119	0.515	0.46
Q9LF98	306	K	Down	"Fructose-bisphosphate aldolase 8, cytosolic"	FBA8	1	1.53e-09	94.122	ALQQSTLK(1)TWAGK	2	-0.61056	10	0.873	1.427	0.53	1.259	1.562	0.35	1.636	0.607	0.371	1.241	0.278	0.224
Q9LIS3	11	K	Up	UDP-glucuronate 4-epimerase 6	GAE6	1	3.17e-11	100.38	PLSATADTSK(1)TVK(1)LER	4	-0.25424	8	0.681	1.147	1.275	0.76	0.888	1.249	1.683	1.872	1.112	1.169	1.644	1.407
Q9LK88	8	K	Down	NADPH:quinone oxidoreductase	NQR	1	4.9e-05	73.435	MEAVTAIK(1)PLIR	2	-2.0994	7	1.406	1.483	0.619	0.985	0.962	0.544	1.055	0.44	0.417	0.977	0.552	0.565
Q9M156	433	K	Down	UDP-glycosyltransferase 72B1	UGT72B1	1	4.25e-06	97.163	GLMEGEEGK(1)GVR	2	0.1647	9	0.509	1.486	0.321	0.833	2.463	0.388	2.919	0.63	0.216	2.956	0.466	0.158
Q9M2D8	6	K	Down	Uncharacterized protein At3g61260	At3g61260	1	1.38e-05	55.755	AEEQK(1)IALESESPAK	2	-0.25471	4	1.21		0.786	1.286	1.041	0.675		0.65		0.809	0.525	0.649
Q9M2D8	74	K	Down	Uncharacterized protein At3g61260	At3g61260	1	1.64e-28	97.059	ALTVVEK(1)PVEEPAPAKPASASLDR	4	0.26042	5	1.588	0.917	0.159	1.155	1.438	0.744	0.578	0.1	0.173	1.245	0.644	0.517
Q9S9K7	28	K	Down	Probable histone H2AXb	At1g54690	1	0.0244	51.286	SSK(1)AGLQFPVGR	2	1.0981	1	0.524	2.471	0.31	0.481	1.925	0.288	4.717	0.592	0.126	4.001	0.599	0.15
Q9SIG9	52	K	Up	Putative auxin-regulated protein	SAUR12	1	0.000783	64.82	GHFPVYVGEK(1)R	4	1.3249	2	0.475	1.326	1.122	0.541	1.301	1.235	2.791	2.363	0.847	2.403	2.281	0.949
Q9SII8	33	K	Down	Ubiquitin domain-containing protein DSK2b	DSK2B	1	1.06e-06	63.31	FSVK(1)TSLDSTVESFK	3	2.4225	1	0.694	1.404	0.458	1.043	1.771	0.63	2.023	0.66	0.326	1.698	0.605	0.356
Q9XI93	80	K	Down	At1g13930/F16A14.27	F7A19.2	1	1.25e-19	99.344	VAGASADILDAAEK(1)YGK	3	-1.7543	5	1.309		0.761	1.559	0.844	0.527		0.581		0.541	0.338	0.624

## Sheet: Dataset S4
Dataset S4-DUCs (CF 1.5, P value 0.05) normalized to DEPs (Cf1.5, P value 0.05)
Protein accession	Position	Amino acid	Regulated Type	Protein description	Gene name	Localization probability	PEP	Modified sequence	Charge	Mass error [ppm]	MS/MS Count	rep1_B/rep1_A Ratio	rep1_C/rep1_A Ratio	rep1_C/rep1_B Ratio	rep2_B/rep2_A Ratio	rep2_C/rep2_A Ratio	rep2_C/rep2_B Ratio
A0A1R7T3A4	166	K	Down	Zincin-like metalloproteases family protein	OOP	1	0.00338	LVEPLEK(1)IVDR	3	0.58834	1		0.657		0.882	0.573	0.65
F4INU4	382	K	Down	Phototropic-responsive NPH3 family protein	RPT2	1	3.78e-06	EK(1)VCSSMDPLK	3	-0.39605	29	1.469	0.493	0.335	0.611	0.429	0.702
F4INW2	96	K	Down	Winged-helix DNA-binding transcription factor family protein	At2g30620	1	0.00594	HK(1)SLPPTFR	3	-2.3625	2		0.294			0.361
O48844	903	K	Down	26S proteasome non-ATPase regulatory subunit 1 homolog A	RPN2A	1	2.07e-24	K(1)APEPEPAFEILVNPAR	3	0.74536	7	1.134	0.666	0.587	1.117	0.468	0.419
O50008	142	K	Down	5-methyltetrahydropteroyltriglutamate--homocysteine methyltransferase 1	MS1	1	0.0139	AVNEYK(1)EAK	2	-1.3218	1	1.98	0.451	0.228	0.68	0.188	0.276
O50008	678	K	Down	5-methyltetrahydropteroyltriglutamate--homocysteine methyltransferase 1	MS1	1	0.000122	SDEK(1)LLSVFR	2	-0.31912	9	1.227	0.383	0.313	1.632	0.595	0.365
O65719	563	K	Down	Heat shock 70 kDa protein 3	HSP70-3	1	0.000455	NTIRDEK(1)IGEK	2	0.21424	5	0.449	0.512	1.141	0.988	0.363	0.368
O80448	205	K	Down	Pyridoxal 5'-phosphate synthase subunit PDX1.1	PDX11	1	2.85e-06	K(1)IAAPYDLVVQTK	2	0.63649	6	0.422	0.35	0.83	1.33	0.605	0.455
P20649	351	K	Down	"""ATPase 1, plasma membrane-type"""	AHA1	1	0.00169	NLVEVFCK(1)GVEK	2	1.1049	6	1.944	0.505	0.26		0.397
P22953	252	K	Up	Probable mediator of RNA polymerase II transcription subunit 37e	MED37E	1	3.7e-05	MVNHFVQEFK(1)R	3	-0.10293	7	2.511	1.916	0.763	1.876	1.589	0.847
P22953	506	K	Up	Probable mediator of RNA polymerase II transcription subunit 37e	MED37E	1	0.00128	NK(1)ITITNDK(1)GR	3	0.60549	6	17.284	10.284	0.595	2.109	2.706	1.283
P22953	603	K	Up	Probable mediator of RNA polymerase II transcription subunit 37e	MED37E	1	0.000121	MK(1)ELESICNPIIAK	3	-0.20961	3	1.254	1.576	1.257		1.511
P42801	96	K	Up	Inositol-3-phosphate synthase isozyme 1	IPS1	1	6.98e-15	DK(1)VQQANYFGSLTQASSIR	3	-0.96203	3	0.534	3.396	6.36		2.149
P42801	397	K	Up	Inositol-3-phosphate synthase isozyme 1	IPS1	1	0.00384	YVPYVADSK(1)R	3	1.2839	5	0.458	2.496	5.45		2.557
P42801	485	K	Up	Inositol-3-phosphate synthase isozyme 1	IPS1	1	4.41e-05	APLVPPGTPVINALSK(1)QR	3	1.9879	2	1.995	3.29	1.649	2.237	1.75	0.782
P54609	662	K	Down	Cell division control protein 48 homolog A	CDC48A	1	0.000692	LNIFK(1)AALR	3	-0.30926	5	2.406	0.477	0.198	1.533	0.407	0.266
Q07100	40	K	Down	Serine/threonine-protein phosphatase PP2A-3 catalytic subunit	PP2A3	1	5.84e-15	AK(1)EILMDESNVQPVK	2	0.24744	4		0.484		0.925	0.419	0.453
Q5GM68	627	K	Down	Phosphoenolpyruvate carboxylase 2	PPC2	1	9.61e-10	VAK(1)EYGVK(1)LTMFHGR	3	1.1803	98	0.863	0.406	0.47	0.826	0.599	0.725
Q70DU8	310	K	Down	Aldehyde dehydrogenase family 3 member H1	ALDH3H1	1	0.00336	LLDEK(1)EVSDK	3	-2.4358	2	0.797	0.455	0.572	0.355	0.231	0.65
Q8L831	199	K	Down	Nudix hydrolase 3	NUDT3	1	1.58e-07	SLSLQK(1)QLQR	2	-1.0939	9	0.916	0.605	0.66	1.319	0.624	0.473
Q8L940	204	K	Down	Pyridoxal 5'-phosphate synthase subunit PDX1.3	PDX13	1	0.000311	K(1)LAAPYDLVMQTK	3	-0.0015687	9		0.602		0.561	0.526	0.937
Q8VXY4	50	K	Up	TIP41-like protein	TIP41L	1	0.000228	GTILTSLAVEEWEK(1)K	3	1.3589	1	6.603	2.529	0.383		2.872
Q93VB8	52	K	Down	40S ribosomal protein S2-2	RPS2B	1	5.81e-06	ASEETK(1)WVPVTK	2	0.14168	5	0.797	0.203	0.255	1.855	0.603	0.325
Q93VB8	250	K	Down	40S ribosomal protein S2-2	RPS2B	1	1.57e-12	TYGFLTPEFWK(1)ETR	2	0.46214	12	1.796	0.375	0.209	1.961	0.545	0.278
Q96293	328	K	Down	Actin-8	ACT8	1	1.33e-06	EITALAPSSMK(1)IK	3	-0.32921	9	1.327	0.513	0.387	1.927	0.398	0.206
Q9C865	177	K	Down	SH3 domain-containing protein 1	SH3P1	1	5.28e-08	LK(1)ESDISEEAYIK	2	-1.696	4		0.474		1.502	0.577	0.384
Q9C8G5	681	K	Down	CSC1-like protein ERD4	ERD4	1	1.72e-13	ELK(1)QSPDLEEIFR	2	0.20023	17	3.965	0.535	0.135	2.483	0.517	0.208
Q9FPT1	341	K	Down	Ubiquitin carboxyl-terminal hydrolase 12	UBP12	1	2.84e-07	KESFYDLQLDVK(1)GCK	3	-0.35047	3	0.537	0.495	0.922		0.357
Q9FVT2	47	K	Down	Probable elongation factor 1-gamma 2	At1g57720	1	4.93e-12	SPEFLK(1)MNPIGK	2	1.7884	12	2.26	0.573	0.254	1.723	0.543	0.315
Q9FVT2	278	K	Down	Probable elongation factor 1-gamma 2	At1g57720	1	7.07e-08	LYSNTK(1)SNFR	2	-0.01014	6	0.825	0.492	0.597	1.37	0.507	0.37
Q9LF98	306	K	Down	"""Fructose-bisphosphate aldolase 8, cytosolic"""	FBA8	1	1.53e-09	ALQQSTLK(1)TWAGK	2	-0.61056	10	1.461	0.524	0.359	1.108	0.24	0.216
Q9LK88	8	K	Down	NADPH:quinone oxidoreductase	NQR	1	4.9e-05	MEAVTAIK(1)PLIR	2	-2.0994	7	0.631	0.456	0.722	0.585	0.572	0.979
Q9M156	433	K	Down	UDP-glycosyltransferase 72B1	UGT72B1	1	4.25e-06	GLMEGEEGK(1)GVR	2	0.1647	9	1.773	0.617	0.348	1.797	0.457	0.254
Q9SSB5	39	K	Down	26S proteasome regulatory subunit 7 homolog A	RPT1A	1	1.23e-05	TYGLGPYSAPIK(1)K	3	1.3357	8	1.24	0.604	0.487	1.383	0.457	0.331
Q9SVM9	209	K	Up	Protein ECERIFERUM 26	CER26	1	3.45e-05	FQSPNPTVK(1)DPVSIK	3	1.5191	1	1.405	1.839	1.309	2.441	1.524	0.624
Q9XI93	80	K	Down	At1g13930/F16A14.27	F7A19.2	1	1.25e-19	VAGASADILDAAEK(1)YGK	3	-1.7543	5		0.656		0.994	0.382	0.384
Q9XI93	87	K	Up	At1g13930/F16A14.27	F7A19.2	1	0.000756	FDEK(1)SSTGQYLDK	3	0.53972	5	2.933	2.209	0.753	1.477	1.658	1.122

## Sheet: Dataset S5
Dataset S5-Identified proteins of proteome of upl5/WT
Protein accession	Protein description	Gene name	Sequence coverage [%]	Mol. weight [kDa]	MS/MS Counts	Peptides	Unique peptides	B3/A1 Ratio	C1/A1 Ratio	C1/B3 Ratio	Subcellular localization	Biological Process	Cellular Component	Molecular Function	KEGG KO No.	KEGG Gene	KEGG pathway	IPR ID	Domain description	KOG category	KOG NO.	KOG description
A0A178V7F9	Glucan synthase-like 10 OS=Arabidopsis thaliana GN=GSL10 PE=4 SV=1	GSL10	3	217.38	4	4	4	0.75			plasma membrane	GO:0016051 carbohydrate biosynthetic process; GO:0006074 (1->3)-beta-D-glucan metabolic process; GO:0044711 single-organism biosynthetic process; GO:0006073 cellular glucan metabolic process; GO:0000271 polysaccharide biosynthetic process; GO:0044042 glucan metabolic process; GO:0044763 single-organism cellular process; GO:0044699 single-organism process; GO:0033692 cellular polysaccharide biosyn…	GO:0016020 membrane; GO:1902494 catalytic complex; GO:0044459 plasma membrane part; GO:0044464 cell part; GO:0071944 cell periphery; GO:0044425 membrane part; GO:0032991 macromolecular complex; GO:0031224 intrinsic component of membrane; GO:1990234 transferase complex; GO:0005623 cell; GO:0016021 integral component of membrane; GO:0000148 1,3-beta-D-glucan synthase complex; GO:0005886 plasma memb…	GO:0016758 transferase activity, transferring hexosyl groups; GO:0003824 catalytic activity; GO:0035251 UDP-glucosyltransferase activity; GO:0008194 UDP-glycosyltransferase activity; GO:0046527 glucosyltransferase activity; GO:0016757 transferase activity, transferring glycosyl groups; GO:0003843 1,3-beta-D-glucan synthase activity; GO:0016740 transferase activity;	K11000			IPR026899;	1,3-beta-glucan synthase subunit FKS1-like, domain-1;	M	KOG0916	1,3-beta-glucan synthase/callose synthase catalytic subunit
A0A178VEB5	Pectin lyase-like superfamily protein OS=Arabidopsis thaliana GN=At3g06770 PE=3 SV=1	At3g06770	10.6	39.222	5	3	2		1.088		nucleus	GO:0071554 cell wall organization or biogenesis; GO:0016043 cellular component organization; GO:0008152 metabolic process; GO:0044238 primary metabolic process; GO:0005975 carbohydrate metabolic process; GO:0071555 cell wall organization; GO:0045229 external encapsulating structure organization; GO:0009987 cellular process; GO:0071840 cellular component organization or biogenesis; GO:0071704 orga…	GO:0005576 extracellular region;	GO:0004553 hydrolase activity, hydrolyzing O-glycosyl compounds; GO:0016829 lyase activity; GO:0016787 hydrolase activity; GO:0003824 catalytic activity; GO:0004650 polygalacturonase activity; GO:0016798 hydrolase activity, acting on glycosyl bonds;				IPR011050; IPR012334;	Pectin lyase fold/virulence factor; Pectin lyase fold;
A0A178VEL3	Phosphoglycerate mutase-like family protein OS=Arabidopsis thaliana GN=AtVIP1 PE=1 SV=1	AtVIP1	1.1	115.86	0	1	1				nucleus	GO:0008152 metabolic process; GO:0016311 dephosphorylation; GO:0044237 cellular metabolic process; GO:0006793 phosphorus metabolic process; GO:0009987 cellular process; GO:0006796 phosphate-containing compound metabolic process;		GO:0016787 hydrolase activity; GO:0003993 acid phosphatase activity; GO:0003824 catalytic activity; GO:0042578 phosphoric ester hydrolase activity; GO:0016791 phosphatase activity; GO:0016788 hydrolase activity, acting on ester bonds;	K13024	PPIP5K; inositol-hexakisphosphate/diphosphoinositol-pentakisphosphate 1-kinase [EC:2.7.4.24]	ath04070 Phosphatidylinositol signaling system - Arabidopsis thaliana (thale cress);			Z	KOG1057	Arp2/3 complex-interacting protein VIP1/Asp1, involved in regulation of actin cytoskeleton
A0A178VFU5	Nuclear transport factor 2 (NTF2) family protein OS=Arabidopsis thaliana GN=At3g09250 PE=4 SV=1	At3g09250	7.8	26.076	2	2	2	0.68	0.795	1.17	chloroplast			GO:0005515 protein binding; GO:0005488 binding;				IPR009959; IPR032710; IPR001943;	Polyketide cyclase SnoaL-like domain; NTF2-like domain; UVR domain;
A0A178VI02	Eukaryotic aspartyl protease family protein OS=Arabidopsis thaliana GN=At3g02740 PE=3 SV=1	At3g02740	12.1	44.659	12	4	4	1.379	1.133	0.822	nucleus	GO:0006508 proteolysis; GO:0008152 metabolic process; GO:0043170 macromolecule metabolic process; GO:0019538 protein metabolic process; GO:0044238 primary metabolic process; GO:0071704 organic substance metabolic process;		GO:0004175 endopeptidase activity; GO:0008233 peptidase activity; GO:0003824 catalytic activity; GO:0004190 aspartic-type endopeptidase activity; GO:0070011 peptidase activity, acting on L-amino acid peptides; GO:0016787 hydrolase activity; GO:0070001 aspartic-type peptidase activity;				IPR032799; IPR033121; IPR021109; IPR032861; IPR034161;	Xylanase inhibitor, C-terminal; Peptidase family A1 domain; Aspartic peptidase domain; Xylanase inhibitor, N-terminal; Pepsin-like domain, plant;	O	KOG1339	Aspartyl protease
A0A178VL84	Pumilio 5 OS=Arabidopsis thaliana GN=PUM5 PE=4 SV=1	PUM5	5.4	105.63	6	4	4	1.207	0.686	0.568	nucleus			GO:0097159 organic cyclic compound binding; GO:1901363 heterocyclic compound binding; GO:0003723 RNA binding; GO:0005488 binding; GO:0003676 nucleic acid binding;	K17943			IPR011989; IPR016024; IPR033712; IPR033133;	Armadillo-like helical; Armadillo-type fold; Pumilio, RNA binding domain; Pumilio homology domain;	J	KOG1488	Translational repressor Pumilio/PUF3 and related RNA-binding proteins (Puf superfamily)
A0A178VNS0	2-oxoglutarate (2OG) and Fe(II)-dependent oxygenase superfamily protein OS=Arabidopsis thaliana GN=JMJD5 PE=4 SV=1	JMJD5	8.4	36.947	5	2	2	0.602	1.032	1.714	cytoplasm				K10277			IPR003347;	JmjC domain;	BT	KOG2132	Uncharacterized conserved protein, contains JmjC domain
A0A1I9LL70	Translocon at the outer membrane of chloroplasts 64-III OS=Arabidopsis thaliana GN=TOC64-III PE=4 SV=1	TOC64-III	2.1	60.721	2	1	1				chloroplast			GO:0016787 hydrolase activity; GO:0005515 protein binding; GO:0016811 hydrolase activity, acting on carbon-nitrogen (but not peptide) bonds, in linear amides; GO:0003824 catalytic activity; GO:0016810 hydrolase activity, acting on carbon-nitrogen (but not peptide) bonds; GO:0005488 binding; GO:0004040 amidase activity;				IPR023631; IPR011990; IPR013026;	Amidase signature domain; Tetratricopeptide-like helical domain; Tetratricopeptide repeat-containing domain;	J	KOG1211	Amidases
A0A1I9LLF2	Two-component response regulator OS=Arabidopsis thaliana GN=RR1 PE=4 SV=1	RR1	4.4	67.749	3	2	2	2.988	1.222	0.409	nucleus	GO:0050794 regulation of cellular process; GO:0044700 single organism signaling; GO:0010468 regulation of gene expression; GO:0051716 cellular response to stimulus; GO:0006355 regulation of transcription, DNA-templated; GO:0031326 regulation of cellular biosynthetic process; GO:0080090 regulation of primary metabolic process; GO:0035556 intracellular signal transduction; GO:0060255 regulation of …	GO:0005623 cell; GO:0005622 intracellular; GO:0044464 cell part;	GO:0097159 organic cyclic compound binding; GO:1901363 heterocyclic compound binding; GO:0003677 DNA binding; GO:0005488 binding; GO:0001071 nucleic acid binding transcription factor activity; GO:0003676 nucleic acid binding; GO:0003700 transcription factor activity, sequence-specific DNA binding;	K14491	ARR-B; two-component response regulator ARR-B family	ath04075 Plant hormone signal transduction - Arabidopsis thaliana (thale cress);	IPR001005; IPR011006; IPR009057; IPR001789; IPR017930; IPR006447;	SANT/Myb domain; CheY-like superfamily; Homeobox domain-like; Signal transduction response regulator, receiver domain; Myb domain; Myb domain, plants;	K	KOG1601	GATA-4/5/6 transcription factors
A0A1I9LLG4	P-loop containing nucleoside triphosphate hydrolases superfamily protein OS=Arabidopsis thaliana GN=At3g10180 PE=3 SV=1	At3g10180	0.9	143.33	3	1	1				nucleus	GO:0044763 single-organism cellular process; GO:0007018 microtubule-based movement; GO:0006928 movement of cell or subcellular component; GO:0044699 single-organism process; GO:0009987 cellular process; GO:0007017 microtubule-based process;		GO:0003774 motor activity; GO:1901265 nucleoside phosphate binding; GO:0016817 hydrolase activity, acting on acid anhydrides; GO:0005515 protein binding; GO:0016787 hydrolase activity; GO:0097159 organic cyclic compound binding; GO:1901363 heterocyclic compound binding; GO:0008092 cytoskeletal protein binding; GO:0016462 pyrophosphatase activity; GO:0003824 catalytic activity; GO:0032553 ribonucl…	K11498			IPR027417; IPR001752;	P-loop containing nucleoside triphosphate hydrolase; Kinesin motor domain;	Z	KOG0242	Kinesin-like protein
A0A1I9LLI2	Peptidase M20/M25/M40 family protein OS=Arabidopsis thaliana GN=ILR1 PE=4 SV=1	ILR1	5.4	34.073	1	1	1				endoplasmic reticulum,plasma membrane	GO:0008152 metabolic process;		GO:0016787 hydrolase activity; GO:0003824 catalytic activity;	K14664			IPR011650;	Peptidase M20, dimerisation domain;
A0A1I9LLU8	Hydrolase family protein / HAD-superfamily protein OS=Arabidopsis thaliana GN=At3g45740 PE=4 SV=1	At3g45740	8.9	31.751	2	1	1				chloroplast			GO:0016787 hydrolase activity; GO:0003824 catalytic activity;				IPR023214;	HAD-like domain;	R	KOG1618	Predicted phosphatase
A0A1I9LLZ2	SIT4 phosphatase-associated family protein OS=Arabidopsis thaliana GN=At3g45190 PE=1 SV=1	At3g45190	1.9	83.314	1	1	1				chloroplast			GO:0005488 binding;	K15501			IPR011989; IPR016024;	Armadillo-like helical; Armadillo-type fold;	D	KOG2073	SAP family cell cycle dependent phosphatase-associated protein
A0A1I9LLZ3	BED zinc finger and hAT dimerization domain-containing protein DAYSLEEPER OS=Arabidopsis thaliana GN=DAYSLEEPER PE=4 SV=1	DAYSLEEPER	3.4	76.327	4	2	2	1.157	1.158	1.001	nucleus			GO:0097159 organic cyclic compound binding; GO:1901363 heterocyclic compound binding; GO:0003677 DNA binding; GO:0005488 binding; GO:0046983 protein dimerization activity; GO:0003676 nucleic acid binding; GO:0005515 protein binding;				IPR008906; IPR025525; IPR012337; IPR003656;	HAT, C-terminal dimerisation domain; hAT-like transposase, RNase-H fold; Ribonuclease H-like domain; Zinc finger, BED-type;	L	KOG1121	Tam3-transposase (Ac family)
A0A1I9LLZ4	Rubisco methyltransferase family protein OS=Arabidopsis thaliana GN=At3g07670 PE=4 SV=1	At3g07670	6.3	42.657	2	1	1				chloroplast	GO:0008152 metabolic process; GO:0032259 methylation;		GO:0016741 transferase activity, transferring one-carbon groups; GO:0005515 protein binding; GO:0008168 methyltransferase activity; GO:0003824 catalytic activity; GO:0016740 transferase activity; GO:0005488 binding;				IPR001214; IPR015353;	SET domain; Rubisco LSMT, substrate-binding domain;	R	KOG1337	N-methyltransferase
A0A1I9LM51	Protein kinase superfamily protein OS=Arabidopsis thaliana GN=At3g59350 PE=3 SV=1	At3g59350	18	41.231	3	4	2				peroxisome	GO:0016310 phosphorylation; GO:0044267 cellular protein metabolic process; GO:0018212 peptidyl-tyrosine modification; GO:0044238 primary metabolic process; GO:0044237 cellular metabolic process; GO:0006796 phosphate-containing compound metabolic process; GO:0018108 peptidyl-tyrosine phosphorylation; GO:0071704 organic substance metabolic process; GO:0018193 peptidyl-amino acid modification; GO:00…		GO:0005524 ATP binding; GO:1901265 nucleoside phosphate binding; GO:0016773 phosphotransferase activity, alcohol group as acceptor; GO:0001882 nucleoside binding; GO:0043167 ion binding; GO:0004713 protein tyrosine kinase activity; GO:0000166 nucleotide binding; GO:0004672 protein kinase activity; GO:0097159 organic cyclic compound binding; GO:1901363 heterocyclic compound binding; GO:0032549 rib…	K13436	PTI1; pto-interacting protein 1 [EC:2.7.11.1]	ath04626 Plant-pathogen interaction - Arabidopsis thaliana (thale cress);	IPR000719; IPR020635; IPR001245; IPR011009;	Protein kinase domain; Tyrosine-protein kinase, catalytic domain; Serine-threonine/tyrosine-protein kinase catalytic domain; Protein kinase-like domain;	T	KOG1187	Serine/threonine protein kinase
A0A1I9LM56	Beta-galactosidase OS=Arabidopsis thaliana GN=BGAL2 PE=3 SV=1	BGAL2	11.7	88.405	10	8	5	0.685	1.172	1.712	chloroplast	GO:0008152 metabolic process; GO:0005975 carbohydrate metabolic process; GO:0044238 primary metabolic process; GO:0071704 organic substance metabolic process;		GO:0004553 hydrolase activity, hydrolyzing O-glycosyl compounds; GO:0016787 hydrolase activity; GO:0003824 catalytic activity; GO:0016798 hydrolase activity, acting on glycosyl bonds;	K12309	GLB1; beta-galactosidase [EC:3.2.1.23]	ath00604 Glycosphingolipid biosynthesis - ganglio series - Arabidopsis thaliana (thale cress); ath00511 Other glycan degradation - Arabidopsis thaliana (thale cress); ath00052 Galactose metabolism - Arabidopsis thaliana (thale cress); ath00531 Glycosaminoglycan degradation - Arabidopsis thaliana (thale cress); ath00600 Sphingolipid metabolism - Arabidopsis thaliana (thale cress); ath01100 Metabol…	IPR031330; IPR017853; IPR013781; IPR008979;	Glycoside hydrolase 35, catalytic domain; Glycoside hydrolase superfamily; Glycoside hydrolase, catalytic domain; Galactose-binding domain-like;	G	KOG0496	Beta-galactosidase
A0A1I9LM85	DUTP-PYROPHOSPHATASE-LIKE 1 OS=Arabidopsis thaliana GN=DUT1 PE=4 SV=1	DUT1	16.9	22.337	2	2	2				chloroplast	GO:0006725 cellular aromatic compound metabolic process; GO:0046080 dUTP metabolic process; GO:0009147 pyrimidine nucleoside triphosphate metabolic process; GO:0009117 nucleotide metabolic process; GO:0044699 single-organism process; GO:0009200 deoxyribonucleoside triphosphate metabolic process; GO:0009394 2'-deoxyribonucleotide metabolic process; GO:0009262 deoxyribonucleotide metabolic process;…		GO:0047429 nucleoside-triphosphate diphosphatase activity; GO:0016817 hydrolase activity, acting on acid anhydrides; GO:0016787 hydrolase activity; GO:0016462 pyrophosphatase activity; GO:0016818 hydrolase activity, acting on acid anhydrides, in phosphorus-containing anhydrides; GO:0003824 catalytic activity; GO:0004170 dUTP diphosphatase activity;	K01520	dut; dUTP pyrophosphatase [EC:3.6.1.23]	ath00240 Pyrimidine metabolism - Arabidopsis thaliana (thale cress); ath01100 Metabolic pathways - Arabidopsis thaliana (thale cress);	IPR033704; IPR029054;	dUTPase, trimeric; dUTPase-like;	F	KOG3370	dUTPase
A0A1I9LM90	RNA-binding KH domain-containing protein OS=Arabidopsis thaliana GN=FLK PE=4 SV=1	FLK	9.2	60.577	7	4	4	1.562	0.988	0.633	cytoplasm			GO:0097159 organic cyclic compound binding; GO:1901363 heterocyclic compound binding; GO:0003723 RNA binding; GO:0005488 binding; GO:0003676 nucleic acid binding;	K21444			IPR004087; IPR004088;	K Homology domain; K Homology domain, type 1;	AR	KOG2190	PolyC-binding proteins alphaCP-1 and related KH domain proteins
A0A1I9LMA1	Glycosyl hydrolase family protein OS=Arabidopsis thaliana GN=At3g47010 PE=4 SV=1	At3g47010	4.2	49.101	1	2	1				cytoplasm	GO:0008152 metabolic process; GO:0005975 carbohydrate metabolic process; GO:0044238 primary metabolic process; GO:0071704 organic substance metabolic process;		GO:0004553 hydrolase activity, hydrolyzing O-glycosyl compounds; GO:0016787 hydrolase activity; GO:0003824 catalytic activity; GO:0016798 hydrolase activity, acting on glycosyl bonds;	K05349	bglX; beta-glucosidase [EC:3.2.1.21]	ath01100 Metabolic pathways - Arabidopsis thaliana (thale cress); ath00460 Cyanoamino acid metabolism - Arabidopsis thaliana (thale cress); ath00500 Starch and sucrose metabolism - Arabidopsis thaliana (thale cress); ath00940 Phenylpropanoid biosynthesis - Arabidopsis thaliana (thale cress); ath01110 Biosynthesis of secondary metabolites - Arabidopsis thaliana (thale cress);	IPR001764; IPR002772; IPR017853;	Glycoside hydrolase, family 3, N-terminal; Glycoside hydrolase family 3 C-terminal domain; Glycoside hydrolase superfamily;
A0A1I9LMG6	"Beta-1,3-glucanase 2 OS=Arabidopsis thaliana GN=BGL2 PE=3 SV=1"	BGL2	53	39.38	63	15	15	9.489	0.38	0.04	chloroplast	GO:0008152 metabolic process; GO:0005975 carbohydrate metabolic process; GO:0044238 primary metabolic process; GO:0071704 organic substance metabolic process;		GO:0004553 hydrolase activity, hydrolyzing O-glycosyl compounds; GO:0016787 hydrolase activity; GO:0003824 catalytic activity; GO:0016798 hydrolase activity, acting on glycosyl bonds;				IPR017853; IPR013781;	Glycoside hydrolase superfamily; Glycoside hydrolase, catalytic domain;
A0A1I9LMH9	Haloacid dehalogenase-like hydrolase (HAD) superfamily protein OS=Arabidopsis thaliana GN=At3g29760 PE=4 SV=1	At3g29760	10.4	44.662	2	2	2				nucleus			GO:0016787 hydrolase activity; GO:0003824 catalytic activity;				IPR004274; IPR023214;	FCP1 homology domain; HAD-like domain;
A0A1I9LMI8	Transmembrane protein OS=Arabidopsis thaliana GN=At3g23450 PE=4 SV=1	At3g23450	47.7	33.357	2	3	3		1.193		extracellular		GO:0031224 intrinsic component of membrane; GO:0016020 membrane; GO:0016021 integral component of membrane; GO:0044425 membrane part;
A0A1I9LMJ4	RPM1 interacting protein 4 OS=Arabidopsis thaliana GN=RIN4 PE=1 SV=1	RIN4	47.3	24.904	21	7	7	1.072	1.047	0.977	nucleus				K13456	RIN4; RPM1-interacting protein 4	ath04626 Plant-pathogen interaction - Arabidopsis thaliana (thale cress);	IPR008700;	RIN4, pathogenic type III effector avirulence factor Avr cleavage site;
A0A1I9LMR3	Plastidic type i signal peptidase 1 OS=Arabidopsis thaliana GN=PLSP1 PE=4 SV=1	PLSP1	31.9	34.872	12	7	7	0.925	1.225	1.323	chloroplast	GO:0006508 proteolysis; GO:0008152 metabolic process; GO:0043170 macromolecule metabolic process; GO:0019538 protein metabolic process; GO:0044238 primary metabolic process; GO:0071704 organic substance metabolic process;	GO:0031224 intrinsic component of membrane; GO:0016020 membrane; GO:0016021 integral component of membrane; GO:0044425 membrane part;	GO:0070011 peptidase activity, acting on L-amino acid peptides; GO:0016787 hydrolase activity; GO:0008233 peptidase activity; GO:0003824 catalytic activity; GO:0017171 serine hydrolase activity; GO:0008236 serine-type peptidase activity;	K03100	lepB; signal peptidase I [EC:3.4.21.89]	ath03060 Protein export - Arabidopsis thaliana (thale cress);	IPR015927; IPR019533; IPR028360;	Peptidase S24/S26A/S26B/S26C; Peptidase S26; Peptidase S24/S26, beta-ribbon domain;	O	KOG0171	Mitochondrial inner membrane protease, subunit IMP1
A0A1I9LMT6	RNA binding (RRM/RBD/RNP motifs) family protein OS=Arabidopsis thaliana GN=At3g12640 PE=1 SV=1	At3g12640	7.5	69.58	3	3	3				nucleus	GO:0006396 RNA processing; GO:0006725 cellular aromatic compound metabolic process; GO:1901360 organic cyclic compound metabolic process; GO:0006807 nitrogen compound metabolic process; GO:0044238 primary metabolic process; GO:0044237 cellular metabolic process; GO:0071704 organic substance metabolic process; GO:0006397 mRNA processing; GO:0016070 RNA metabolic process; GO:0008152 metabolic proce…		GO:0097159 organic cyclic compound binding; GO:1901363 heterocyclic compound binding; GO:1901265 nucleoside phosphate binding; GO:0005488 binding; GO:0003676 nucleic acid binding; GO:0000166 nucleotide binding; GO:0036094 small molecule binding;				IPR000504; IPR012677; IPR002483;	RNA recognition motif domain; Nucleotide-binding alpha-beta plait domain; PWI domain;	A	KOG3702	Nuclear polyadenylated RNA binding protein
A0A1I9LMY7	40S ribosomal protein S24 OS=Arabidopsis thaliana GN=At3g04920 PE=3 SV=1	At3g04920	23.2	12.909	2	3	2				cytoplasm	GO:0006518 peptide metabolic process; GO:0043043 peptide biosynthetic process; GO:0044267 cellular protein metabolic process; GO:0006807 nitrogen compound metabolic process; GO:0009058 biosynthetic process; GO:0043603 cellular amide metabolic process; GO:0044238 primary metabolic process; GO:1901566 organonitrogen compound biosynthetic process; GO:1901576 organic substance biosynthetic process; G…	GO:0005840 ribosome; GO:0043226 organelle; GO:0043229 intracellular organelle; GO:0043232 intracellular non-membrane-bounded organelle; GO:0044464 cell part; GO:0005622 intracellular; GO:0005737 cytoplasm; GO:0032991 macromolecular complex; GO:0044424 intracellular part; GO:1990904 ribonucleoprotein complex; GO:0005623 cell; GO:0030529 intracellular ribonucleoprotein complex; GO:0044444 cytoplasm…	GO:0097159 organic cyclic compound binding; GO:1901363 heterocyclic compound binding; GO:1901265 nucleoside phosphate binding; GO:0005488 binding; GO:0000166 nucleotide binding; GO:0005198 structural molecule activity; GO:0003735 structural constituent of ribosome; GO:0036094 small molecule binding;	K02974	RP-S24e; small subunit ribosomal protein S24e	ath03010 Ribosome - Arabidopsis thaliana (thale cress);	IPR012678; IPR012677;	Ribosomal protein L23/L15e core domain; Nucleotide-binding alpha-beta plait domain;	J	KOG3424	40S ribosomal protein S24
A0A1I9LN02	Amidohydrolase family OS=Arabidopsis thaliana GN=LAF3 PE=4 SV=1	LAF3	3.2	48.997	2	1	1				cytoplasm			GO:0016787 hydrolase activity; GO:0003824 catalytic activity; GO:0016810 hydrolase activity, acting on carbon-nitrogen (but not peptide) bonds;				IPR013108; IPR032466; IPR011059;	Amidohydrolase 3; Metal-dependent hydrolase; Metal-dependent hydrolase, composite domain;
A0A1I9LN38	Phragmoplast orienting kinesin 1 OS=Arabidopsis thaliana GN=POK1 PE=3 SV=1	POK1	0.9	234.81	2	2	2	0.82			nucleus	GO:0044763 single-organism cellular process; GO:0007018 microtubule-based movement; GO:0006928 movement of cell or subcellular component; GO:0044699 single-organism process; GO:0009987 cellular process; GO:0007017 microtubule-based process;		GO:0003774 motor activity; GO:1901265 nucleoside phosphate binding; GO:0016817 hydrolase activity, acting on acid anhydrides; GO:0005515 protein binding; GO:0016787 hydrolase activity; GO:0097159 organic cyclic compound binding; GO:1901363 heterocyclic compound binding; GO:0008092 cytoskeletal protein binding; GO:0016462 pyrophosphatase activity; GO:0003824 catalytic activity; GO:0032553 ribonucl…	K10400			IPR027417; IPR001752;	P-loop containing nucleoside triphosphate hydrolase; Kinesin motor domain;	Z	KOG4280	Kinesin-like protein
A0A1I9LN88	Transducin/WD40 repeat-like superfamily protein OS=Arabidopsis thaliana GN=At3g06880 PE=4 SV=1	At3g06880	0.9	136.93	4	1	1				extracellular	GO:0050794 regulation of cellular process; GO:0044700 single organism signaling; GO:0051716 cellular response to stimulus; GO:0007165 signal transduction; GO:0050789 regulation of biological process; GO:0007154 cell communication; GO:0044699 single-organism process; GO:0023052 signaling; GO:0050896 response to stimulus; GO:0009987 cellular process; GO:0065007 biological regulation;		GO:0005515 protein binding; GO:0005488 binding;				IPR011989; IPR017986; IPR015943; IPR016024;	Armadillo-like helical; WD40-repeat-containing domain; WD40/YVTN repeat-like-containing domain; Armadillo-type fold;
A0A1I9LNA9	UDP-Glycosyltransferase superfamily protein OS=Arabidopsis thaliana GN=SGT PE=1 SV=1	SGT	2.9	61.06	3	1	1				cytoskeleton	GO:0030259 lipid glycosylation; GO:0008152 metabolic process; GO:0030258 lipid modification; GO:0044710 single-organism metabolic process; GO:0044763 single-organism cellular process; GO:0044699 single-organism process; GO:0044255 cellular lipid metabolic process; GO:0005975 carbohydrate metabolic process; GO:0044238 primary metabolic process; GO:0009987 cellular process; GO:0044237 cellular meta…		GO:0016757 transferase activity, transferring glycosyl groups; GO:0016758 transferase activity, transferring hexosyl groups; GO:0003824 catalytic activity; GO:0016740 transferase activity;	K05841			IPR004276;	Glycosyltransferase family 28, N-terminal domain;	GC	KOG1192	UDP-glucuronosyl and UDP-glucosyl transferase
A0A1I9LNC7	DNAse I-like superfamily protein OS=Arabidopsis thaliana GN=At3g18500 PE=4 SV=1	At3g18500	6.7	49.984	2	2	2				nucleus							IPR005135;	Endonuclease/exonuclease/phosphatase;	K	KOG2338	Transcriptional effector CCR4-related protein
A0A1I9LND6	Calcineurin-like metallo-phosphoesterase superfamily protein OS=Arabidopsis thaliana GN=At3g09970 PE=4 SV=1	At3g09970	12.9	29.636	2	2	2	1.601			nucleus			GO:0016787 hydrolase activity; GO:0003824 catalytic activity;				IPR029052; IPR004843;	Metallo-dependent phosphatase-like; Calcineurin-like phosphoesterase domain, ApaH type;	TR	KOG0374	Serine/threonine specific protein phosphatase PP1, catalytic subunit
A0A1I9LNQ7	Regulator of chromosome condensation (RCC1) family protein OS=Arabidopsis thaliana GN=At3g02510 PE=4 SV=1	At3g02510	8.4	36.458	2	2	2				chloroplast							IPR009091;	Regulator of chromosome condensation 1/beta-lactamase-inhibitor protein II;	S	KOG1426	FOG: RCC1 domain
A0A1I9LNS4	Class II aaRS and biotin synthetases superfamily protein OS=Arabidopsis thaliana GN=At3g62120 PE=1 SV=1	At3g62120	48.7	59.173	49	20	20	1.182	0.944	0.798	cytoplasm	GO:0006518 peptide metabolic process; GO:0006725 cellular aromatic compound metabolic process; GO:0044267 cellular protein metabolic process; GO:0044699 single-organism process; GO:0009058 biosynthetic process; GO:1901566 organonitrogen compound biosynthetic process; GO:0043039 tRNA aminoacylation; GO:0044237 cellular metabolic process; GO:0071704 organic substance metabolic process; GO:0008152 m…	GO:0044424 intracellular part; GO:0005623 cell; GO:0044464 cell part; GO:0005622 intracellular; GO:0005737 cytoplasm;	GO:0016876 ligase activity, forming aminoacyl-tRNA and related compounds; GO:0005524 ATP binding; GO:1901265 nucleoside phosphate binding; GO:0016875 ligase activity, forming carbon-oxygen bonds; GO:0016874 ligase activity; GO:0001882 nucleoside binding; GO:0043167 ion binding; GO:0000166 nucleotide binding; GO:0004827 proline-tRNA ligase activity; GO:0097159 organic cyclic compound binding; GO:1…	K01881	PARS; prolyl-tRNA synthetase [EC:6.1.1.15]	ath00970 Aminoacyl-tRNA biosynthesis - Arabidopsis thaliana (thale cress);	IPR002314; IPR016061; IPR004154; IPR033721; IPR017449; IPR006195;	Aminoacyl-tRNA synthetase, class II (G/ P/ S/T); Proline-tRNA ligase, class II, C-terminal; Anticodon-binding; Prolyl-tRNA synthetase, catalytic domain; Prolyl-tRNA synthetase, class II; Aminoacyl-tRNA synthetase, class II;	J	KOG4163	Prolyl-tRNA synthetase
A0A1I9LNZ1	Uncharacterized protein OS=Arabidopsis thaliana GN=At3g07470 PE=4 SV=1	At3g07470	32.5	17.386	18	5	5	1.094	0.903	0.826	endoplasmic reticulum
A0A1I9LP01	Calcium-dependent protein kinase 13 OS=Arabidopsis thaliana GN=CPK13 PE=1 SV=1	CPK13	3.6	46.901	1	1	1				cytoplasm	GO:0016310 phosphorylation; GO:0044267 cellular protein metabolic process; GO:0044238 primary metabolic process; GO:0044237 cellular metabolic process; GO:0006796 phosphate-containing compound metabolic process; GO:0071704 organic substance metabolic process; GO:0008152 metabolic process; GO:0006468 protein phosphorylation; GO:0006793 phosphorus metabolic process; GO:0044260 cellular macromolecul…		GO:0005524 ATP binding; GO:1901265 nucleoside phosphate binding; GO:0016773 phosphotransferase activity, alcohol group as acceptor; GO:0001882 nucleoside binding; GO:0043167 ion binding; GO:0004672 protein kinase activity; GO:0000166 nucleotide binding; GO:0097159 organic cyclic compound binding; GO:1901363 heterocyclic compound binding; GO:0032549 ribonucleoside binding; GO:0097367 carbohydrate …	K13412	CPK; calcium-dependent protein kinase [EC:2.7.11.1]	ath04626 Plant-pathogen interaction - Arabidopsis thaliana (thale cress);	IPR000719; IPR002048; IPR011992; IPR011009;	Protein kinase domain; EF-hand domain; EF-hand domain pair; Protein kinase-like domain;	T	KOG0032	Ca2+/calmodulin-dependent protein kinase, EF-Hand protein superfamily
A0A1I9LP19	Protein-L-isoaspartate O-methyltransferase OS=Arabidopsis thaliana GN=PIMT1 PE=3 SV=1	PIMT1	12.6	22.866	4	2	2	1.398			cytoplasm	GO:0008213 protein alkylation; GO:0008152 metabolic process; GO:0006479 protein methylation; GO:0043414 macromolecule methylation; GO:0044260 cellular macromolecule metabolic process; GO:0044267 cellular protein metabolic process; GO:0006464 cellular protein modification process; GO:0043170 macromolecule metabolic process; GO:0019538 protein metabolic process; GO:0044238 primary metabolic process…		GO:0008757 S-adenosylmethionine-dependent methyltransferase activity; GO:0008168 methyltransferase activity; GO:0004719 protein-L-isoaspartate (D-aspartate) O-methyltransferase activity; GO:0008276 protein methyltransferase activity; GO:0010340 carboxyl-O-methyltransferase activity; GO:0003824 catalytic activity; GO:0051998 protein carboxyl O-methyltransferase activity; GO:0016741 transferase act…	K00573			IPR029063;	S-adenosyl-L-methionine-dependent methyltransferase;	O	KOG1661	Protein-L-isoaspartate(D-aspartate) O-methyltransferase
A0A1I9LP70	Plastid-lipid associated protein PAP / fibrillin family protein OS=Arabidopsis thaliana GN=At3g26080 PE=4 SV=1	At3g26080	23.6	29.717	6	6	2	1.432	1.444	1.009	chloroplast							IPR006843;	Plastid lipid-associated protein/fibrillin conserved domain;
A0A1I9LP71	CAAX amino terminal protease family protein OS=Arabidopsis thaliana GN=At3g26085 PE=4 SV=1	At3g26085	8.5	29.511	5	2	2	0.997	1.333	1.337	chloroplast	GO:0006508 proteolysis; GO:0008152 metabolic process; GO:0043170 macromolecule metabolic process; GO:0019538 protein metabolic process; GO:0044238 primary metabolic process; GO:0071704 organic substance metabolic process;	GO:0016020 membrane;	GO:0008233 peptidase activity; GO:0016787 hydrolase activity; GO:0003824 catalytic activity;	K07052
A0A1I9LPN8	Alpha-L-arabinofuranosidase 1 OS=Arabidopsis thaliana GN=ASD1 PE=4 SV=1	ASD1	25.1	77.329	27	13	13	1.324	0.817	0.617	cytoplasm	GO:0044723 single-organism carbohydrate metabolic process; GO:0008152 metabolic process; GO:0019566 arabinose metabolic process; GO:0044710 single-organism metabolic process; GO:0044281 small molecule metabolic process; GO:0005996 monosaccharide metabolic process; GO:0044699 single-organism process; GO:0046373 L-arabinose metabolic process; GO:0005975 carbohydrate metabolic process; GO:0044238 pr…		GO:0046556 alpha-L-arabinofuranosidase activity; GO:0004553 hydrolase activity, hydrolyzing O-glycosyl compounds; GO:0016787 hydrolase activity; GO:0003824 catalytic activity; GO:0016798 hydrolase activity, acting on glycosyl bonds;	K01209	abfA; alpha-L-arabinofuranosidase [EC:3.2.1.55]	ath01100 Metabolic pathways - Arabidopsis thaliana (thale cress); ath00520 Amino sugar and nucleotide sugar metabolism - Arabidopsis thaliana (thale cress);	IPR010720; IPR017853; IPR008979;	Alpha-L-arabinofuranosidase, C-terminal; Glycoside hydrolase superfamily; Galactose-binding domain-like;
A0A1I9LPZ5	Non-specific phospholipase C3 OS=Arabidopsis thaliana GN=NPC3 PE=4 SV=1	NPC3	13.1	47.382	7	4	4	1.031	1.011	0.98	nucleus	GO:0008152 metabolic process;		GO:0016787 hydrolase activity; GO:0003824 catalytic activity; GO:0016788 hydrolase activity, acting on ester bonds;	K01114	plc; phospholipase C [EC:3.1.4.3]	ath00565 Ether lipid metabolism - Arabidopsis thaliana (thale cress); ath00564 Glycerophospholipid metabolism - Arabidopsis thaliana (thale cress); ath01100 Metabolic pathways - Arabidopsis thaliana (thale cress); ath00562 Inositol phosphate metabolism - Arabidopsis thaliana (thale cress); ath01110 Biosynthesis of secondary metabolites - Arabidopsis thaliana (thale cress);	IPR007312; IPR017850;	Phosphoesterase; Alkaline-phosphatase-like, core domain;
A0A1I9LQ33	FAD/NAD(P)-binding oxidoreductase family protein OS=Arabidopsis thaliana GN=At3g44190 PE=4 SV=1	At3g44190	3.2	34.213	2	1	1				cytoplasm	GO:0044699 single-organism process; GO:0008152 metabolic process; GO:0055114 oxidation-reduction process; GO:0044710 single-organism metabolic process;		GO:0003824 catalytic activity; GO:0016491 oxidoreductase activity;				IPR016040; IPR023753;	NAD(P)-binding domain; FAD/NAD(P)-binding domain;	C	KOG2495	NADH-dehydrogenase (ubiquinone)
A0A1I9LQ49	Time for coffee OS=Arabidopsis thaliana GN=TIC PE=1 SV=1	TIC	4.1	164.58	9	6	6	1.514	0.876	0.578	nucleus
A0A1I9LQB3	Carbonic anhydrase OS=Arabidopsis thaliana GN=CA1 PE=1 SV=1	CA1	81.5	28.198	241	21	3	0.724	0.899	1.242	cytoplasm	GO:0015976 carbon utilization; GO:0044699 single-organism process;		GO:0046914 transition metal ion binding; GO:0003824 catalytic activity; GO:0005488 binding; GO:0043167 ion binding; GO:0046872 metal ion binding; GO:0043169 cation binding; GO:0016829 lyase activity; GO:0016836 hydro-lyase activity; GO:0004089 carbonate dehydratase activity; GO:0008270 zinc ion binding; GO:0016835 carbon-oxygen lyase activity;	K01673	cynT; carbonic anhydrase [EC:4.2.1.1]	ath00910 Nitrogen metabolism - Arabidopsis thaliana (thale cress); ath01100 Metabolic pathways - Arabidopsis thaliana (thale cress);			P	KOG1578	Predicted carbonic anhydrase involved in protection against oxidative damage
A0A1I9LQD4	Calcium-dependent protein kinase 32 OS=Arabidopsis thaliana GN=CPK32 PE=1 SV=1	CPK32	7.5	48.085	8	4	2	1.637	1.239	0.757	mitochondria	GO:0016310 phosphorylation; GO:0044267 cellular protein metabolic process; GO:0044238 primary metabolic process; GO:0044237 cellular metabolic process; GO:0006796 phosphate-containing compound metabolic process; GO:0071704 organic substance metabolic process; GO:0008152 metabolic process; GO:0006468 protein phosphorylation; GO:0006793 phosphorus metabolic process; GO:0044260 cellular macromolecul…		GO:0005524 ATP binding; GO:1901265 nucleoside phosphate binding; GO:0016773 phosphotransferase activity, alcohol group as acceptor; GO:0001882 nucleoside binding; GO:0043167 ion binding; GO:0004672 protein kinase activity; GO:0000166 nucleotide binding; GO:0097159 organic cyclic compound binding; GO:1901363 heterocyclic compound binding; GO:0032549 ribonucleoside binding; GO:0097367 carbohydrate …	K13412	CPK; calcium-dependent protein kinase [EC:2.7.11.1]	ath04626 Plant-pathogen interaction - Arabidopsis thaliana (thale cress);	IPR000719; IPR002048; IPR011992; IPR011009;	Protein kinase domain; EF-hand domain; EF-hand domain pair; Protein kinase-like domain;	T	KOG0032	Ca2+/calmodulin-dependent protein kinase, EF-Hand protein superfamily
A0A1I9LQK7	Cystathionine beta-lyase OS=Arabidopsis thaliana GN=CBL PE=3 SV=1	CBL	15.3	41.928	13	6	6	0.919	1.072	1.166	cytoplasm	GO:0000097 sulfur amino acid biosynthetic process; GO:0016053 organic acid biosynthetic process; GO:0009066 aspartate family amino acid metabolic process; GO:0044699 single-organism process; GO:0009058 biosynthetic process; GO:1901566 organonitrogen compound biosynthetic process; GO:0044237 cellular metabolic process; GO:0044272 sulfur compound biosynthetic process; GO:0000096 sulfur amino acid m…		GO:0097159 organic cyclic compound binding; GO:1901363 heterocyclic compound binding; GO:0004121 cystathionine beta-lyase activity; GO:0003824 catalytic activity; GO:0005488 binding; GO:0043167 ion binding; GO:0016829 lyase activity; GO:0043168 anion binding; GO:0016846 carbon-sulfur lyase activity; GO:0048037 cofactor binding; GO:0030170 pyridoxal phosphate binding;	K01760	metC; cysteine-S-conjugate beta-lyase [EC:4.4.1.13]	ath01230 Biosynthesis of amino acids - Arabidopsis thaliana (thale cress); ath00270 Cysteine and methionine metabolism - Arabidopsis thaliana (thale cress); ath01100 Metabolic pathways - Arabidopsis thaliana (thale cress); ath00450 Selenocompound metabolism - Arabidopsis thaliana (thale cress); ath01110 Biosynthesis of secondary metabolites - Arabidopsis thaliana (thale cress);	IPR015424; IPR015421; IPR015422;	Pyridoxal phosphate-dependent transferase; Pyridoxal phosphate-dependent transferase, major region, subdomain 1; Pyridoxal phosphate-dependent transferase, major region, subdomain 2;	E	KOG0053	Cystathionine beta-lyases/cystathionine gamma-synthases
A0A1I9LQL1	GDSL-like lipase/acylhydrolase superfamily protein OS=Arabidopsis thaliana GN=ESM1 PE=4 SV=1	ESM1	53.4	30.308	1	10	1				cytoplasm			GO:0016787 hydrolase activity; GO:0003824 catalytic activity; GO:0016788 hydrolase activity, acting on ester bonds;				IPR001087; IPR013830;	GDSL lipase/esterase; SGNH hydrolase-type esterase domain;
A0A1I9LQR5	Dual specificity protein phosphatase (DsPTP1) family protein OS=Arabidopsis thaliana GN=SEX4 PE=4 SV=1	SEX4	28.2	32.314	16	8	8	1	1.201	1.201	nucleus	GO:0005982 starch metabolic process; GO:0006073 cellular glucan metabolic process; GO:0044042 glucan metabolic process; GO:0044267 cellular protein metabolic process; GO:0006470 protein dephosphorylation; GO:0005975 carbohydrate metabolic process; GO:0044238 primary metabolic process; GO:0016311 dephosphorylation; GO:0044237 cellular metabolic process; GO:0006796 phosphate-containing compound met…		GO:0019203 carbohydrate phosphatase activity; GO:0003824 catalytic activity; GO:0042578 phosphoric ester hydrolase activity; GO:0016791 phosphatase activity; GO:0016788 hydrolase activity, acting on ester bonds; GO:0016787 hydrolase activity; GO:0008138 protein tyrosine/serine/threonine phosphatase activity; GO:0004721 phosphoprotein phosphatase activity;				IPR029021; IPR000387; IPR000340; IPR014756; IPR020422; IPR032640;	Protein-tyrosine phosphatase-like; Tyrosine specific protein phosphatases domain; Dual specificity phosphatase, catalytic domain; Immunoglobulin E-set; Dual specificity protein phosphatase domain; AMP-activated protein kinase, glycogen-binding domain;	G	KOG1616	Protein involved in Snf1 protein kinase complex assembly
A0A1I9LQT2	Anaphase-promoting complex subunit 8 OS=Arabidopsis thaliana GN=APC8 PE=4 SV=1	APC8	2.8	54.414	1	1	1				chloroplast	GO:0050794 regulation of cellular process; GO:0051983 regulation of chromosome segregation; GO:0007346 regulation of mitotic cell cycle; GO:0033045 regulation of sister chromatid segregation; GO:1905818 regulation of chromosome separation; GO:0007088 regulation of mitotic nuclear division; GO:0033047 regulation of mitotic sister chromatid segregation; GO:0033043 regulation of organelle organizati…	GO:0043229 intracellular organelle; GO:0044446 intracellular organelle part; GO:0031461 cullin-RING ubiquitin ligase complex; GO:0032991 macromolecular complex; GO:0044424 intracellular part; GO:1990234 transferase complex; GO:0005623 cell; GO:0044422 organelle part; GO:0043231 intracellular membrane-bounded organelle; GO:0000152 nuclear ubiquitin ligase complex; GO:0043226 organelle; GO:0005634 …	GO:0005515 protein binding; GO:0005488 binding;	K03355	APC8; anaphase-promoting complex subunit 8	ath04120 Ubiquitin mediated proteolysis - Arabidopsis thaliana (thale cress);	IPR011990; IPR007192; IPR013026;	Tetratricopeptide-like helical domain; Cdc23; Tetratricopeptide repeat-containing domain;	DO	KOG1155	Anaphase-promoting complex (APC), Cdc23 subunit
A0A1I9LR04	Nascent polypeptide-associated complex subunit alpha-like protein 2 OS=Arabidopsis thaliana GN=NACA2 PE=1 SV=1	NACA2	36.2	25.399	6	5	4	3.083	1.098	0.356	cytoplasm				K03626			IPR002715;	Nascent polypeptide-associated complex NAC domain;	K	KOG2239	Transcription factor containing NAC and TS-N domains
A0A1I9LR17	Protein kinase superfamily protein OS=Arabidopsis thaliana GN=At3g61080 PE=4 SV=1	At3g61080	11.4	39.542	6	3	3	0.649	0.644	0.993	chloroplast	GO:0016310 phosphorylation; GO:0008152 metabolic process; GO:0044237 cellular metabolic process; GO:0006793 phosphorus metabolic process; GO:0009987 cellular process; GO:0006796 phosphate-containing compound metabolic process;		GO:0016301 kinase activity; GO:0003824 catalytic activity; GO:0016740 transferase activity; GO:0016772 transferase activity, transferring phosphorus-containing groups;	K15523			IPR011009;	Protein kinase-like domain;	R	KOG3021	Predicted kinase
A0A1I9LR27	Thioredoxin superfamily protein OS=Arabidopsis thaliana GN=PRXQ PE=4 SV=1	PRXQ	72.7	17.028	69	13	13	0.708	0.77	1.088	mitochondria	GO:0050794 regulation of cellular process; GO:0065008 regulation of biological quality; GO:0055114 oxidation-reduction process; GO:0045454 cell redox homeostasis; GO:0009636 response to toxic substance; GO:0044763 single-organism cellular process; GO:0019725 cellular homeostasis; GO:0044699 single-organism process; GO:0050896 response to stimulus; GO:0042592 homeostatic process; GO:0008152 metabo…	GO:0005623 cell;	GO:0016209 antioxidant activity; GO:0003824 catalytic activity; GO:0016491 oxidoreductase activity;	K03564			IPR000866; IPR013766; IPR012336;	Alkyl hydroperoxide reductase subunit C/ Thiol specific antioxidant; Thioredoxin domain; Thioredoxin-like fold;	O	KOG0855	Alkyl hydroperoxide reductase, thiol specific antioxidant and related enzymes
A0A1I9LRI3	"Cytochrome P450, family 71, subfamily B, polypeptide 26 OS=Arabidopsis thaliana GN=CYP71B26 PE=3 SV=1"	CYP71B26	2.5	58.588	2	1	1				chloroplast	GO:0044699 single-organism process; GO:0008152 metabolic process; GO:0055114 oxidation-reduction process; GO:0044710 single-organism metabolic process;		GO:0097159 organic cyclic compound binding; GO:1901363 heterocyclic compound binding; GO:0020037 heme binding; GO:0005506 iron ion binding; GO:0046914 transition metal ion binding; GO:0003824 catalytic activity; GO:0005488 binding; GO:0043167 ion binding; GO:0043169 cation binding; GO:0046872 metal ion binding; GO:0016705 oxidoreductase activity, acting on paired donors, with incorporation or red…						Q	KOG0156	Cytochrome P450 CYP2 subfamily
A0A1I9LRJ6	Peptidylprolyl isomerase OS=Arabidopsis thaliana GN=At3g60370 PE=4 SV=1	At3g60370	31.7	30.385	21	8	8	0.819	0.923	1.127	chloroplast			GO:0016853 isomerase activity; GO:0003824 catalytic activity;				IPR001179;	FKBP-type peptidyl-prolyl cis-trans isomerase domain;	O	KOG0552	FKBP-type peptidyl-prolyl cis-trans isomerase
A0A1I9LRK5	DnaJ (DUF3353) OS=Arabidopsis thaliana GN=At3g51140 PE=1 SV=1	At3g51140	22.3	26.099	7	4	4	0.699	0.739	1.058	chloroplast
A0A1I9LRS8	Transducin/WD40 repeat-like superfamily protein OS=Arabidopsis thaliana GN=VCS PE=1 SV=1	VCS	21.7	133.68	37	22	19	1.232	0.929	0.754	chloroplast			GO:0005515 protein binding; GO:0005488 binding;	K12616	EDC4; enhancer of mRNA-decapping protein 4	ath03018 RNA degradation - Arabidopsis thaliana (thale cress);	IPR017986; IPR015943; IPR032401;	WD40-repeat-containing domain; WD40/YVTN repeat-like-containing domain; Enhancer of mRNA-decapping protein 4, WD40 repeat region;	R	KOG1916	Nuclear protein, contains WD40 repeats
A0A1I9LS90	Photosystem II subunit T OS=Arabidopsis thaliana GN=PSBTN PE=4 SV=1	PSBTN	9.1	15.633	15	2	2	1.396	1.805	1.293	chloroplast
A0A1I9LSH2	Carbohydrate-binding-like fold OS=Arabidopsis thaliana GN=At3g62360 PE=4 SV=1	At3g62360	12.9	129.47	25	13	13	0.953	1.023	1.073	plasma membrane							IPR008969; IPR013783; IPR014766;	Carboxypeptidase-like, regulatory domain; Immunoglobulin-like fold; Carboxypeptidase, regulatory domain;	O	KOG1948	Metalloproteinase-related collagenase pM5
A0A1I9LSL6	Pectate lyase OS=Arabidopsis thaliana GN=At3g07010 PE=3 SV=1	At3g07010	18	42.802	9	5	5	0.497	0.979	1.97	chloroplast			GO:0016829 lyase activity; GO:0003824 catalytic activity;	K01728	pel; pectate lyase [EC:4.2.2.2]	ath00040 Pentose and glucuronate interconversions - Arabidopsis thaliana (thale cress); ath01100 Metabolic pathways - Arabidopsis thaliana (thale cress);	IPR011050; IPR002022; IPR012334;	Pectin lyase fold/virulence factor; Pectate lyase/Amb allergen; Pectin lyase fold;
A0A1I9LST4	3-hydroxyacyl-CoA dehydrogenase family protein OS=Arabidopsis thaliana GN=At3g15290 PE=4 SV=1	At3g15290	14.9	25.781	4	3	3		0.82		cytoplasm	GO:0055114 oxidation-reduction process; GO:0044281 small molecule metabolic process; GO:0044763 single-organism cellular process; GO:0044699 single-organism process; GO:0044255 cellular lipid metabolic process; GO:0006631 fatty acid metabolic process; GO:0044238 primary metabolic process; GO:0044237 cellular metabolic process; GO:0071704 organic substance metabolic process; GO:0008152 metabolic p…		GO:1901265 nucleoside phosphate binding; GO:0043167 ion binding; GO:0070403 NAD+ binding; GO:0000166 nucleotide binding; GO:0048037 cofactor binding; GO:0016491 oxidoreductase activity; GO:1901363 heterocyclic compound binding; GO:0097159 organic cyclic compound binding; GO:0016614 oxidoreductase activity, acting on CH-OH group of donors; GO:0016616 oxidoreductase activity, acting on the CH-OH gr…	K00074	paaH; 3-hydroxybutyryl-CoA dehydrogenase [EC:1.1.1.157]	ath00650 Butanoate metabolism - Arabidopsis thaliana (thale cress); ath01200 Carbon metabolism - Arabidopsis thaliana (thale cress); ath01100 Metabolic pathways - Arabidopsis thaliana (thale cress); ath00360 Phenylalanine metabolism - Arabidopsis thaliana (thale cress);	IPR008927; IPR013328; IPR016040; IPR006176; IPR006108;	6-phosphogluconate dehydrogenase C-terminal domain-like; 6-phosphogluconate dehydrogenase, domain 2; NAD(P)-binding domain; 3-hydroxyacyl-CoA dehydrogenase, NAD binding; 3-hydroxyacyl-CoA dehydrogenase, C-terminal;	I	KOG2304	3-hydroxyacyl-CoA dehydrogenase
A0A1I9LSY6	Subunit of exocyst complex 8 OS=Arabidopsis thaliana GN=SEC8 PE=1 SV=1	SEC8	3	114.45	2	2	2				nucleus	GO:0006904 vesicle docking involved in exocytosis; GO:0016192 vesicle-mediated transport; GO:0044763 single-organism cellular process; GO:0044699 single-organism process; GO:0071702 organic substance transport; GO:0048278 vesicle docking; GO:0022406 membrane docking; GO:0015031 protein transport; GO:0051234 establishment of localization; GO:0045184 establishment of protein localization; GO:000681…	GO:0005938 cell cortex; GO:0044464 cell part; GO:0044448 cell cortex part; GO:0005622 intracellular; GO:0071944 cell periphery; GO:0005737 cytoplasm; GO:0099568 cytoplasmic region; GO:0032991 macromolecular complex; GO:0044424 intracellular part; GO:0000145 exocyst; GO:0043234 protein complex; GO:0005623 cell; GO:0044444 cytoplasmic part; GO:0099023 tethering complex;		K06111			IPR007191;	Sec8 exocyst complex component specific domain;	U	KOG3691	Exocyst complex subunit Sec8
A0A1I9LT03	UDP-GLUCOSE PYROPHOSPHORYLASE 1 OS=Arabidopsis thaliana GN=UGP1 PE=1 SV=1	UGP1	54.6	51.115	88	21	10	0.842	1.085	1.289	cytoplasm	GO:0006725 cellular aromatic compound metabolic process; GO:1901360 organic cyclic compound metabolic process; GO:0006807 nitrogen compound metabolic process; GO:0044238 primary metabolic process; GO:0044237 cellular metabolic process; GO:0071704 organic substance metabolic process; GO:0008152 metabolic process; GO:0006011 UDP-glucose metabolic process; GO:0046483 heterocycle metabolic process; G…		GO:0016779 nucleotidyltransferase activity; GO:0003983 UTP:glucose-1-phosphate uridylyltransferase activity; GO:0003824 catalytic activity; GO:0051748 UTP-monosaccharide-1-phosphate uridylyltransferase activity; GO:0016740 transferase activity; GO:0070569 uridylyltransferase activity; GO:0016772 transferase activity, transferring phosphorus-containing groups;	K00963	UGP2; UTP--glucose-1-phosphate uridylyltransferase [EC:2.7.7.9]	ath00052 Galactose metabolism - Arabidopsis thaliana (thale cress); ath00040 Pentose and glucuronate interconversions - Arabidopsis thaliana (thale cress); ath01100 Metabolic pathways - Arabidopsis thaliana (thale cress); ath00520 Amino sugar and nucleotide sugar metabolism - Arabidopsis thaliana (thale cress); ath00500 Starch and sucrose metabolism - Arabidopsis thaliana (thale cress);	IPR029044;	Nucleotide-diphospho-sugar transferases;	G	KOG2638	UDP-glucose pyrophosphorylase
A0A1I9LT21	Expansin-like A1 OS=Arabidopsis thaliana GN=EXLA1 PE=3 SV=1	EXLA1	10.5	25.925	4	2	2				chloroplast		GO:0005576 extracellular region;					IPR009009; IPR007112; IPR007117;	RlpA-like protein, double-psi beta-barrel domain; Expansin/pollen allergen, DPBB domain; Expansin, cellulose-binding-like domain;
A0A1I9LT48	Hydroxyproline-rich glycoprotein family protein OS=Arabidopsis thaliana GN=CHUP1 PE=1 SV=1	CHUP1	8	112.2	14	7	7	0.771	0.87	1.128	chloroplast
A0A1I9LT57	RNA-binding (RRM/RBD/RNP motifs) family protein OS=Arabidopsis thaliana GN=At3g04500 PE=4 SV=1	At3g04500	9.6	19.305	1	1	1				nucleus			GO:0097159 organic cyclic compound binding; GO:1901363 heterocyclic compound binding; GO:0000166 nucleotide binding; GO:1901265 nucleoside phosphate binding; GO:0005488 binding; GO:0036094 small molecule binding;				IPR012677;	Nucleotide-binding alpha-beta plait domain;	R	KOG0226	RNA-binding proteins
A0A1I9LT70	Ras-related small GTP-binding family protein OS=Arabidopsis thaliana GN=ARA6 PE=4 SV=1	ARA6	15.5	18.477	0	2	2				cytoplasm	GO:0050794 regulation of cellular process; GO:0044700 single organism signaling; GO:0051716 cellular response to stimulus; GO:0007165 signal transduction; GO:0050789 regulation of biological process; GO:0007154 cell communication; GO:0035556 intracellular signal transduction; GO:0044699 single-organism process; GO:0007264 small GTPase mediated signal transduction; GO:0023052 signaling; GO:0050896…	GO:0005623 cell; GO:0005622 intracellular; GO:0044464 cell part;	GO:1901265 nucleoside phosphate binding; GO:0001882 nucleoside binding; GO:0043167 ion binding; GO:0000166 nucleotide binding; GO:0097159 organic cyclic compound binding; GO:1901363 heterocyclic compound binding; GO:0032549 ribonucleoside binding; GO:0097367 carbohydrate derivative binding; GO:0032553 ribonucleotide binding; GO:0005488 binding; GO:0032550 purine ribonucleoside binding; GO:0043168…				IPR005225; IPR027417;	Small GTP-binding protein domain; P-loop containing nucleoside triphosphate hydrolase;	U	KOG0092	GTPase Rab5/YPT51 and related small G protein superfamily GTPases
A0A1I9LT79	KH domain-containing protein / zinc finger (CCCH type) family protein OS=Arabidopsis thaliana GN=At3g12130 PE=4 SV=1	At3g12130	17.6	18.149	4	2	2	1.43			nucleus			GO:0097159 organic cyclic compound binding; GO:1901363 heterocyclic compound binding; GO:0003723 RNA binding; GO:0005488 binding; GO:0003676 nucleic acid binding; GO:0043167 ion binding; GO:0043169 cation binding; GO:0046872 metal ion binding;				IPR000571; IPR004087; IPR004088;	Zinc finger, CCCH-type; K Homology domain; K Homology domain, type 1;	R	KOG1677	CCCH-type Zn-finger protein
A0A1I9LTK3	Coatomer subunit beta' OS=Arabidopsis thaliana GN=At3g15980 PE=3 SV=1	At3g15980	4.8	103.11	5	4	4	0.933	0.884	0.947	nucleus	GO:0045184 establishment of protein localization; GO:0006810 transport; GO:0046907 intracellular transport; GO:0070727 cellular macromolecule localization; GO:0051649 establishment of localization in cell; GO:0016192 vesicle-mediated transport; GO:0006886 intracellular protein transport; GO:0071702 organic substance transport; GO:0008104 protein localization; GO:0033036 macromolecule localization…	GO:0043229 intracellular organelle; GO:0016020 membrane; GO:0098588 bounding membrane of organelle; GO:0031090 organelle membrane; GO:0098796 membrane protein complex; GO:0048475 coated membrane; GO:0044446 intracellular organelle part; GO:0005737 cytoplasm; GO:0000139 Golgi membrane; GO:0012505 endomembrane system; GO:0032991 macromolecular complex; GO:0044424 intracellular part; GO:0005623 cell…	GO:0005515 protein binding; GO:0005198 structural molecule activity; GO:0005488 binding;	K17302			IPR006692; IPR011990; IPR017986; IPR015943;	Coatomer, WD associated region; Tetratricopeptide-like helical domain; WD40-repeat-containing domain; WD40/YVTN repeat-like-containing domain;	U	KOG0276	Vesicle coat complex COPI, beta' subunit
A0A1I9LTL2	E3 UFM1-protein ligase-like protein OS=Arabidopsis thaliana GN=At3g46220 PE=1 SV=1	At3g46220	3.5	86.611	4	2	2	1.87	1.036	0.554	nucleus			GO:0003824 catalytic activity; GO:0016874 ligase activity;	K22755					S	KOG2235	Uncharacterized conserved protein
A0A1I9LTS5	Sterile alpha motif (SAM) domain-containing protein OS=Arabidopsis thaliana GN=At3g07170 PE=4 SV=1	At3g07170	15.1	20.735	3	2	2	2.785	0.582	0.209	nucleus			GO:0005515 protein binding; GO:0005488 binding;				IPR013761; IPR001660;	Sterile alpha motif/pointed domain; Sterile alpha motif domain;	A	KOG4374	RNA-binding protein Bicaudal-C
A0A1I9LTV8	Beta glucosidase 8 OS=Arabidopsis thaliana GN=BGLU8 PE=3 SV=1	BGLU8	8.4	41.725	4	3	3	0.933	1.026	1.099	extracellular	GO:0008152 metabolic process; GO:0005975 carbohydrate metabolic process; GO:0044238 primary metabolic process; GO:0071704 organic substance metabolic process;		GO:0004553 hydrolase activity, hydrolyzing O-glycosyl compounds; GO:0016787 hydrolase activity; GO:0003824 catalytic activity; GO:0016798 hydrolase activity, acting on glycosyl bonds;	K01188	E3.2.1.21; beta-glucosidase [EC:3.2.1.21]	ath01100 Metabolic pathways - Arabidopsis thaliana (thale cress); ath00460 Cyanoamino acid metabolism - Arabidopsis thaliana (thale cress); ath00500 Starch and sucrose metabolism - Arabidopsis thaliana (thale cress); ath00940 Phenylpropanoid biosynthesis - Arabidopsis thaliana (thale cress); ath01110 Biosynthesis of secondary metabolites - Arabidopsis thaliana (thale cress);	IPR017853; IPR013781;	Glycoside hydrolase superfamily; Glycoside hydrolase, catalytic domain;	G	KOG0626	Beta-glucosidase, lactase phlorizinhydrolase, and related proteins
A0A1P8AM09	Rho termination factor OS=Arabidopsis thaliana GN=RHON1 PE=1 SV=1	RHON1	12	33.145	6	3	3			0.566	chloroplast	GO:0018130 heterocycle biosynthetic process; GO:0006725 cellular aromatic compound metabolic process; GO:0097659 nucleic acid-templated transcription; GO:0034654 nucleobase-containing compound biosynthetic process; GO:1901360 organic cyclic compound metabolic process; GO:0006807 nitrogen compound metabolic process; GO:0032774 RNA biosynthetic process; GO:0009058 biosynthetic process; GO:0044238 p…						IPR011112;	Rho termination factor, N-terminal;
A0A1P8AM79	"alpha-1,2-Mannosidase OS=Arabidopsis thaliana GN=MNS3 PE=3 SV=1"	MNS3	6.8	71.07	9	4	4	1.23	1.149	0.934	plasma membrane		GO:0016020 membrane;	GO:0015923 mannosidase activity; GO:0015924 mannosyl-oligosaccharide mannosidase activity; GO:0003824 catalytic activity; GO:0005488 binding; GO:0043167 ion binding; GO:0016798 hydrolase activity, acting on glycosyl bonds; GO:0004559 alpha-mannosidase activity; GO:0043169 cation binding; GO:0046872 metal ion binding; GO:0004553 hydrolase activity, hydrolyzing O-glycosyl compounds; GO:0016787 hydr…	K01230	MAN1; mannosyl-oligosaccharide alpha-1,2-mannosidase [EC:3.2.1.113]	ath00510 N-Glycan biosynthesis - Arabidopsis thaliana (thale cress); ath04141 Protein processing in endoplasmic reticulum - Arabidopsis thaliana (thale cress); ath01100 Metabolic pathways - Arabidopsis thaliana (thale cress);			G	KOG2431	1, 2-alpha-mannosidase
A0A1P8AMI0	Thioredoxin superfamily protein OS=Arabidopsis thaliana GN=At1g76020 PE=4 SV=1	At1g76020	8.4	19.998	1	1	1				chloroplast							IPR012336;	Thioredoxin-like fold;	S	KOG2567	Uncharacterized conserved protein
A0A1P8AMT8	Plant/protein OS=Arabidopsis thaliana GN=At1g65900 PE=4 SV=1	At1g65900	3.3	40.245	1	1	1				chloroplast
A0A1P8AMT9	Actin depolymerizing factor 11 OS=Arabidopsis thaliana GN=ADF11 PE=3 SV=1	ADF11	4.8	16.886	5	1	1				chloroplast	GO:0051261 protein depolymerization; GO:0016043 cellular component organization; GO:0071822 protein complex subunit organization; GO:0044763 single-organism cellular process; GO:0032984 macromolecular complex disassembly; GO:0007015 actin filament organization; GO:0008154 actin polymerization or depolymerization; GO:0044699 single-organism process; GO:0030042 actin filament depolymerization; GO:0…	GO:0043226 organelle; GO:0005856 cytoskeleton; GO:0043229 intracellular organelle; GO:0043232 intracellular non-membrane-bounded organelle; GO:0005622 intracellular; GO:0044464 cell part; GO:0044424 intracellular part; GO:0005623 cell; GO:0015629 actin cytoskeleton; GO:0043228 non-membrane-bounded organelle;	GO:0003779 actin binding; GO:0005515 protein binding; GO:0008092 cytoskeletal protein binding; GO:0005488 binding;	K05765			IPR029006; IPR002108;	ADF-H/Gelsolin-like domain; Actin-depolymerising factor homology domain;	Z	KOG1735	Actin depolymerizing factor
A0A1P8AMY7	S-locus lectin protein kinase family protein OS=Arabidopsis thaliana GN=At1g11330 PE=4 SV=1	At1g11330	3.7	84.049	1	2	2				plasma membrane	GO:0000003 reproduction; GO:0016310 phosphorylation; GO:0022414 reproductive process; GO:0044763 single-organism cellular process; GO:0044267 cellular protein metabolic process; GO:0044699 single-organism process; GO:0009875 pollen-pistil interaction; GO:0044238 primary metabolic process; GO:0008037 cell recognition; GO:0032501 multicellular organismal process; GO:0044237 cellular metabolic proce…		GO:0005524 ATP binding; GO:1901265 nucleoside phosphate binding; GO:0016773 phosphotransferase activity, alcohol group as acceptor; GO:0001882 nucleoside binding; GO:0043167 ion binding; GO:0004672 protein kinase activity; GO:0000166 nucleotide binding; GO:0097159 organic cyclic compound binding; GO:1901363 heterocyclic compound binding; GO:0032549 ribonucleoside binding; GO:0097367 carbohydrate …				IPR001480; IPR003609; IPR000719; IPR000858; IPR001245; IPR013320; IPR011009;	Bulb-type lectin domain; PAN/Apple domain; Protein kinase domain; S-locus glycoprotein domain; Serine-threonine/tyrosine-protein kinase catalytic domain; Concanavalin A-like lectin/glucanase domain; Protein kinase-like domain;	T	KOG1187	Serine/threonine protein kinase
A0A1P8ANH8	Protein kinase superfamily protein OS=Arabidopsis thaliana GN=At1g66880 PE=4 SV=1	At1g66880	9.6	102.11	12	6	5	1.541	0.907	0.588	plasma membrane	GO:0016310 phosphorylation; GO:0044267 cellular protein metabolic process; GO:0044238 primary metabolic process; GO:0044237 cellular metabolic process; GO:0006796 phosphate-containing compound metabolic process; GO:0071704 organic substance metabolic process; GO:0008152 metabolic process; GO:0006468 protein phosphorylation; GO:0006793 phosphorus metabolic process; GO:0044260 cellular macromolecul…		GO:0005524 ATP binding; GO:1901265 nucleoside phosphate binding; GO:0016773 phosphotransferase activity, alcohol group as acceptor; GO:0001882 nucleoside binding; GO:0043167 ion binding; GO:0004672 protein kinase activity; GO:0000166 nucleotide binding; GO:0097159 organic cyclic compound binding; GO:1901363 heterocyclic compound binding; GO:0032549 ribonucleoside binding; GO:0097367 carbohydrate …				IPR000719; IPR032872; IPR001245; IPR013320; IPR011009;	Protein kinase domain; Wall-associated receptor kinase, C-terminal; Serine-threonine/tyrosine-protein kinase catalytic domain; Concanavalin A-like lectin/glucanase domain; Protein kinase-like domain;	T	KOG1187	Serine/threonine protein kinase
A0A1P8ANP3	Nucleotidylyl transferase superfamily protein OS=Arabidopsis thaliana GN=At1g28350 PE=4 SV=1	At1g28350	9.2	77.53	7	4	4	1.147	1.045	0.911	cytoplasm	GO:0006518 peptide metabolic process; GO:0006725 cellular aromatic compound metabolic process; GO:0044267 cellular protein metabolic process; GO:0044699 single-organism process; GO:0009058 biosynthetic process; GO:1901566 organonitrogen compound biosynthetic process; GO:0043039 tRNA aminoacylation; GO:0044237 cellular metabolic process; GO:0071704 organic substance metabolic process; GO:0008152 m…		GO:0016876 ligase activity, forming aminoacyl-tRNA and related compounds; GO:0005524 ATP binding; GO:1901265 nucleoside phosphate binding; GO:0016875 ligase activity, forming carbon-oxygen bonds; GO:0016874 ligase activity; GO:0001882 nucleoside binding; GO:0043167 ion binding; GO:0000166 nucleotide binding; GO:0097159 organic cyclic compound binding; GO:1901363 heterocyclic compound binding; GO:…	K01866	YARS; tyrosyl-tRNA synthetase [EC:6.1.1.1]	ath00970 Aminoacyl-tRNA biosynthesis - Arabidopsis thaliana (thale cress);	IPR014729;	Rossmann-like alpha/beta/alpha sandwich fold;	J	KOG2144	Tyrosyl-tRNA synthetase, cytoplasmic
A0A1P8ANQ1	Phosphoribosyl pyrophosphate (PRPP) synthase 3 OS=Arabidopsis thaliana GN=PRS3 PE=4 SV=1	PRS3	8.8	32.368	3	2	2	0.85			chloroplast							IPR029099; IPR029057;	Ribose-phosphate pyrophosphokinase, N-terminal domain; Phosphoribosyltransferase-like;	FE	KOG1448	Ribose-phosphate pyrophosphokinase
A0A1P8ANR5	ARF GAP-like zinc finger-containing protein ZIGA4 OS=Arabidopsis thaliana GN=ZIGA4 PE=1 SV=1	ZIGA4	2.6	64.506	0	1	1				nucleus			GO:0098772 molecular function regulator; GO:0030234 enzyme regulator activity; GO:0008047 enzyme activator activity; GO:0060589 nucleoside-triphosphatase regulator activity; GO:0005096 GTPase activator activity; GO:0030695 GTPase regulator activity;						T	KOG0702	Predicted GTPase-activating protein
A0A1P8ANV4	Beta-fructofuranosidase 5 OS=Arabidopsis thaliana GN=FRUCT5 PE=3 SV=1	FRUCT5	6.9	62.388	6	3	3	1.09	1.242	1.14	nucleus	GO:0008152 metabolic process; GO:0005975 carbohydrate metabolic process; GO:0044238 primary metabolic process; GO:0071704 organic substance metabolic process;		GO:0004553 hydrolase activity, hydrolyzing O-glycosyl compounds; GO:0016787 hydrolase activity; GO:0003824 catalytic activity; GO:0016798 hydrolase activity, acting on glycosyl bonds;				IPR013148; IPR023296; IPR013189; IPR013320;	Glycosyl hydrolase family 32, N-terminal; Glycosyl hydrolase, five-bladed beta-propellor domain; Glycosyl hydrolase family 32, C-terminal; Concanavalin A-like lectin/glucanase domain;	G	KOG0228	Beta-fructofuranosidase (invertase)
A0A1P8ANX8	Vacuolar H+-ATPase subunit E isoform 3 OS=Arabidopsis thaliana GN=VHA-E3 PE=3 SV=1	VHA-E3	46	27.181	5	11	2	1.686	2.024	1.2	cytoplasm	GO:0098655 cation transmembrane transport; GO:0034220 ion transmembrane transport; GO:0098660 inorganic ion transmembrane transport; GO:0090662 ATP hydrolysis coupled transmembrane transport; GO:0015988 energy coupled proton transmembrane transport, against electrochemical gradient; GO:0044699 single-organism process; GO:0006818 hydrogen transport; GO:0015992 proton transport; GO:0051234 establis…	GO:0032991 macromolecular complex; GO:0016020 membrane; GO:0033178 proton-transporting two-sector ATPase complex, catalytic domain; GO:0043234 protein complex; GO:0098796 membrane protein complex; GO:0044425 membrane part; GO:0016469 proton-transporting two-sector ATPase complex;	GO:0022804 active transmembrane transporter activity; GO:0042625 ATPase coupled ion transmembrane transporter activity; GO:0015075 ion transmembrane transporter activity; GO:0022853 active ion transmembrane transporter activity; GO:0015399 primary active transmembrane transporter activity; GO:0022892 substrate-specific transporter activity; GO:0044769 ATPase activity, coupled to transmembrane mov…	K02150	ATPeV1E; V-type H+-transporting ATPase subunit E	ath00190 Oxidative phosphorylation - Arabidopsis thaliana (thale cress); ath01100 Metabolic pathways - Arabidopsis thaliana (thale cress); ath04145 Phagosome - Arabidopsis thaliana (thale cress);			C	KOG1664	Vacuolar H+-ATPase V1 sector, subunit E
A0A1P8AP63	Sterile alpha motif (SAM) domain-containing protein OS=Arabidopsis thaliana GN=At1g70180 PE=1 SV=1	At1g70180	3.2	44.838	2	1	1				mitochondria									A	KOG4374	RNA-binding protein Bicaudal-C
A0A1P8AP70	Glycosyltransferase OS=Arabidopsis thaliana GN=UGT75B1 PE=3 SV=1	UGT75B1	1.9	58.584	3	1	1				chloroplast	GO:0008152 metabolic process;		GO:0016757 transferase activity, transferring glycosyl groups; GO:0016758 transferase activity, transferring hexosyl groups; GO:0003824 catalytic activity; GO:0016740 transferase activity;	K13692					GC	KOG1192	UDP-glucuronosyl and UDP-glucosyl transferase
A0A1P8APH7	Mannose-binding lectin superfamily protein OS=Arabidopsis thaliana GN=RTM1 PE=4 SV=1	RTM1	6.1	21.968	1	1	1				nucleus			GO:0030246 carbohydrate binding; GO:0005488 binding;				IPR001229; IPR033734;	Jacalin-like lectin domain; Jacalin-like lectin domain, plant;
A0A1P8API2	Serine protease inhibitor (SERPIN) family protein OS=Arabidopsis thaliana GN=SERPIN1 PE=3 SV=1	SERPIN1	23.9	45.814	22	9	9	0.842	0.996	1.183	mitochondria				K13963			IPR023796;	Serpin domain;	V	KOG2392	Serpin
A0A1P8APJ2	Syntaxin of plants 61 OS=Arabidopsis thaliana GN=SYP61 PE=3 SV=1	SYP61	15.5	22.577	5	2	2	1.057	1.193	1.128	nucleus	GO:0045184 establishment of protein localization; GO:0006810 transport; GO:0046907 intracellular transport; GO:0070727 cellular macromolecule localization; GO:0051649 establishment of localization in cell; GO:0016192 vesicle-mediated transport; GO:0006886 intracellular protein transport; GO:0048193 Golgi vesicle transport; GO:0071702 organic substance transport; GO:0008104 protein localization; G…	GO:0016020 membrane;	GO:0005484 SNAP receptor activity; GO:0005515 protein binding; GO:0005488 binding;	K08498			IPR000727; IPR010989; IPR015260;	Target SNARE coiled-coil homology domain; SNARE; Syntaxin 6, N-terminal;	U	KOG3202	SNARE protein TLG1/Syntaxin 6
A0A1P8APK3	RNA-binding (RRM/RBD/RNP motifs) family protein OS=Arabidopsis thaliana GN=At1g01080 PE=4 SV=1	At1g01080	27.6	31.723	23	7	7	0.945	0.872	0.923	chloroplast			GO:0097159 organic cyclic compound binding; GO:1901363 heterocyclic compound binding; GO:1901265 nucleoside phosphate binding; GO:0005488 binding; GO:0003676 nucleic acid binding; GO:0000166 nucleotide binding; GO:0036094 small molecule binding;				IPR000504; IPR012677;	RNA recognition motif domain; Nucleotide-binding alpha-beta plait domain;	R	KOG0118	FOG: RRM domain
A0A1P8APM0	Mannose-binding lectin superfamily protein OS=Arabidopsis thaliana GN=At1g60095 PE=4 SV=1	At1g60095	1.5	50.836	1	1	1				peroxisome			GO:0030246 carbohydrate binding; GO:0005488 binding;				IPR001229; IPR033734;	Jacalin-like lectin domain; Jacalin-like lectin domain, plant;
A0A1P8APR2	Plastocyanin OS=Arabidopsis thaliana GN=PETE1 PE=3 SV=1	PETE1	11.6	21.872	11	1	1	0.561	0.439	0.784	chloroplast			GO:0009055 electron carrier activity; GO:0043169 cation binding; GO:0046872 metal ion binding; GO:0005507 copper ion binding; GO:0046914 transition metal ion binding; GO:0005488 binding; GO:0043167 ion binding;	K02638	petE; plastocyanin	ath00195 Photosynthesis - Arabidopsis thaliana (thale cress);	IPR008972; IPR000923;	Cupredoxin; Blue (type 1) copper domain;
A0A1P8APR6	Glyceraldehyde-3-phosphate dehydrogenase OS=Arabidopsis thaliana GN=GAPA-2 PE=3 SV=1	GAPA-2	52.8	47.604	127	21	9	0.782	0.983	1.258	chloroplast	GO:0006006 glucose metabolic process; GO:0044723 single-organism carbohydrate metabolic process; GO:0008152 metabolic process; GO:0055114 oxidation-reduction process; GO:0044710 single-organism metabolic process; GO:0044281 small molecule metabolic process; GO:0005996 monosaccharide metabolic process; GO:0044699 single-organism process; GO:0044238 primary metabolic process; GO:0005975 carbohydrat…		GO:0097159 organic cyclic compound binding; GO:1901363 heterocyclic compound binding; GO:0016620 oxidoreductase activity, acting on the aldehyde or oxo group of donors, NAD or NADP as acceptor; GO:1901265 nucleoside phosphate binding; GO:0051287 NAD binding; GO:0003824 catalytic activity; GO:0005488 binding; GO:0016903 oxidoreductase activity, acting on the aldehyde or oxo group of donors; GO:005…	K05298	GAPA; glyceraldehyde-3-phosphate dehydrogenase (NADP+) (phosphorylating) [EC:1.2.1.13]	ath01200 Carbon metabolism - Arabidopsis thaliana (thale cress); ath01100 Metabolic pathways - Arabidopsis thaliana (thale cress); ath00710 Carbon fixation in photosynthetic organisms - Arabidopsis thaliana (thale cress);	IPR020829; IPR016040; IPR020828;	Glyceraldehyde 3-phosphate dehydrogenase, catalytic domain; NAD(P)-binding domain; Glyceraldehyde 3-phosphate dehydrogenase, NAD(P) binding domain;	G	KOG0657	Glyceraldehyde 3-phosphate dehydrogenase
A0A1P8APU0	Thylakoidal ascorbate peroxidase OS=Arabidopsis thaliana GN=TAPX PE=3 SV=1	TAPX	53	45.643	101	22	18	0.868	0.806	0.928	chloroplast	GO:0008152 metabolic process; GO:0006950 response to stress; GO:0055114 oxidation-reduction process; GO:0044710 single-organism metabolic process; GO:0006979 response to oxidative stress; GO:0044699 single-organism process; GO:0050896 response to stimulus;		GO:0097159 organic cyclic compound binding; GO:1901363 heterocyclic compound binding; GO:0020037 heme binding; GO:0003824 catalytic activity; GO:0005488 binding; GO:0016209 antioxidant activity; GO:0004601 peroxidase activity; GO:0046906 tetrapyrrole binding; GO:0016491 oxidoreductase activity; GO:0016684 oxidoreductase activity, acting on peroxide as acceptor;	K00434	E1.11.1.11; L-ascorbate peroxidase [EC:1.11.1.11]	ath00053 Ascorbate and aldarate metabolism - Arabidopsis thaliana (thale cress); ath00480 Glutathione metabolism - Arabidopsis thaliana (thale cress); ath01100 Metabolic pathways - Arabidopsis thaliana (thale cress);	IPR002016;	Haem peroxidase, plant/fungal/bacterial;
A0A1P8APV8	GroES-like zinc-binding dehydrogenase family protein OS=Arabidopsis thaliana GN=At1g22430 PE=3 SV=1	At1g22430	7.2	32.269	1	1	1				chloroplast	GO:0044699 single-organism process; GO:0008152 metabolic process; GO:0055114 oxidation-reduction process; GO:0044710 single-organism metabolic process;		GO:0046914 transition metal ion binding; GO:0003824 catalytic activity; GO:0005488 binding; GO:0043167 ion binding; GO:0046872 metal ion binding; GO:0043169 cation binding; GO:0008270 zinc ion binding; GO:0016491 oxidoreductase activity;	K00121	frmA; S-(hydroxymethyl)glutathione dehydrogenase / alcohol dehydrogenase [EC:1.1.1.284 1.1.1.1]	ath00071 Fatty acid degradation - Arabidopsis thaliana (thale cress); ath00350 Tyrosine metabolism - Arabidopsis thaliana (thale cress); ath01200 Carbon metabolism - Arabidopsis thaliana (thale cress); ath01100 Metabolic pathways - Arabidopsis thaliana (thale cress); ath00010 Glycolysis / Gluconeogenesis - Arabidopsis thaliana (thale cress); ath01110 Biosynthesis of secondary metabolites - Arabid…	IPR011032; IPR016040; IPR013154; IPR013149;	GroES-like; NAD(P)-binding domain; Alcohol dehydrogenase, N-terminal; Alcohol dehydrogenase, C-terminal;	Q	KOG0022	Alcohol dehydrogenase, class III
A0A1P8APX5	Thioesterase superfamily protein OS=Arabidopsis thaliana GN=At1g04290 PE=4 SV=1	At1g04290	19.7	13.835	4	2	2			1.051	cytoplasm				K17362			IPR006683; IPR029069;	Thioesterase domain; HotDog domain;	R	KOG3328	HGG motif-containing thioesterase
A0A1P8APZ5	Peptidylprolyl isomerase OS=Arabidopsis thaliana GN=At1g20810 PE=4 SV=1	At1g20810	25.3	25.477	15	6	6	0.754	0.83	1.102	chloroplast				K01802			IPR001179;	FKBP-type peptidyl-prolyl cis-trans isomerase domain;	O	KOG0552	FKBP-type peptidyl-prolyl cis-trans isomerase
A0A1P8AQ01	GRAM domain family protein OS=Arabidopsis thaliana GN=VAD1 PE=1 SV=1	VAD1	6.9	46.675	4	2	2		1.105		nucleus							IPR031968; IPR004182;	Domain of unknown function DUF4782; GRAM domain;	S	KOG1032	Uncharacterized conserved protein, contains GRAM domain
A0A1P8AQ04	Heat shock transcription factor A1D OS=Arabidopsis thaliana GN=HSFA1D PE=3 SV=1	HSFA1D	3.3	54.185	1	1	1				nucleus	GO:0050794 regulation of cellular process; GO:0010468 regulation of gene expression; GO:0006355 regulation of transcription, DNA-templated; GO:0031326 regulation of cellular biosynthetic process; GO:0080090 regulation of primary metabolic process; GO:0060255 regulation of macromolecule metabolic process; GO:0019219 regulation of nucleobase-containing compound metabolic process; GO:0010556 regulat…	GO:0043226 organelle; GO:0043231 intracellular membrane-bounded organelle; GO:0043229 intracellular organelle; GO:0005634 nucleus; GO:0044464 cell part; GO:0005622 intracellular; GO:0044424 intracellular part; GO:0043227 membrane-bounded organelle; GO:0005623 cell;	GO:0097159 organic cyclic compound binding; GO:1901363 heterocyclic compound binding; GO:0003677 DNA binding; GO:0005488 binding; GO:0001071 nucleic acid binding transcription factor activity; GO:0003676 nucleic acid binding; GO:0043565 sequence-specific DNA binding; GO:0003700 transcription factor activity, sequence-specific DNA binding;	K09419			IPR011991; IPR000232;	Winged helix-turn-helix DNA-binding domain; Heat shock factor (HSF)-type, DNA-binding;	K	KOG0627	Heat shock transcription factor
A0A1P8AQ08	Calcium-binding EF hand family protein OS=Arabidopsis thaliana GN=At1g21630 PE=1 SV=1	At1g21630	9.1	129.45	21	9	9	1.082	0.743	0.687	nucleus			GO:0043169 cation binding; GO:0046872 metal ion binding; GO:0005515 protein binding; GO:0005509 calcium ion binding; GO:0005488 binding; GO:0043167 ion binding;				IPR000261; IPR002048; IPR011992;	EH domain; EF-hand domain; EF-hand domain pair;	TU	KOG0998	Synaptic vesicle protein EHS-1 and related EH domain proteins
A0A1P8AQH0	Phospholipid/glycerol acyltransferase family protein OS=Arabidopsis thaliana GN=At1g80950 PE=1 SV=1	At1g80950	3.8	43.678	3	1	1				cytoplasm	GO:0008152 metabolic process;		GO:0016746 transferase activity, transferring acyl groups; GO:0003824 catalytic activity; GO:0016740 transferase activity;	K13510	LPCAT1_2; lysophosphatidylcholine acyltransferase / lyso-PAF acetyltransferase [EC:2.3.1.23 2.3.1.67]	ath00565 Ether lipid metabolism - Arabidopsis thaliana (thale cress); ath00564 Glycerophospholipid metabolism - Arabidopsis thaliana (thale cress); ath01100 Metabolic pathways - Arabidopsis thaliana (thale cress);	IPR002123;	Phospholipid/glycerol acyltransferase;	I	KOG4666	Predicted phosphate acyltransferase, contains PlsC domain
A0A1P8AQH8	Plasmodesmata callose-binding protein 3 OS=Arabidopsis thaliana GN=PDCB3 PE=4 SV=1	PDCB3	21.4	14.05	1	1	1				extracellular							IPR012946;	X8 domain;
A0A1P8AQI0	Actin cross-linking protein (DUF569) OS=Arabidopsis thaliana GN=At1g59710 PE=4 SV=1	At1g59710	15.2	23.901	3	3	3				Golgi apparatus							IPR007679; IPR008999;	Domain of unknown function DUF569; Actin cross-linking;
A0A1P8AQK5	Long chain acyl-CoA synthetase 9 OS=Arabidopsis thaliana GN=LACS9 PE=4 SV=1	LACS9	7.7	59.721	3	4	2	0.888	1.101	1.239	chloroplast	GO:0008152 metabolic process;		GO:0003824 catalytic activity;	K01897	ACSL; long-chain acyl-CoA synthetase [EC:6.2.1.3]	ath00061 Fatty acid biosynthesis - Arabidopsis thaliana (thale cress); ath00071 Fatty acid degradation - Arabidopsis thaliana (thale cress); ath04146 Peroxisome - Arabidopsis thaliana (thale cress); ath01212 Fatty acid metabolism - Arabidopsis thaliana (thale cress); ath01100 Metabolic pathways - Arabidopsis thaliana (thale cress);	IPR000873;	AMP-dependent synthetase/ligase;	I	KOG1180	Acyl-CoA synthetase
A0A1P8AQM5	Sulfiredoxin OS=Arabidopsis thaliana GN=SRX PE=3 SV=1	SRX	10.3	15.033	3	2	2			0.899	nucleus	GO:0044699 single-organism process; GO:0008152 metabolic process; GO:0055114 oxidation-reduction process; GO:0044710 single-organism metabolic process;		GO:0016209 antioxidant activity; GO:0016667 oxidoreductase activity, acting on a sulfur group of donors; GO:0003824 catalytic activity; GO:0032542 sulfiredoxin activity; GO:0016491 oxidoreductase activity;	K12260			IPR003115;	ParB/Sulfiredoxin;	L	KOG3388	Predicted transcription regulator/nuclease, contains ParB domain
A0A1P8AQP0	V-type proton ATPase proteolipid subunit OS=Arabidopsis thaliana GN=AVA-P2 PE=3 SV=1	AVA-P2	14.8	12.103	11	1	1			1.174	vacuolar membrane	GO:0098655 cation transmembrane transport; GO:0034220 ion transmembrane transport; GO:0098660 inorganic ion transmembrane transport; GO:0090662 ATP hydrolysis coupled transmembrane transport; GO:0015988 energy coupled proton transmembrane transport, against electrochemical gradient; GO:0044699 single-organism process; GO:0006818 hydrogen transport; GO:0015992 proton transport; GO:0051234 establis…	GO:0033179 proton-transporting V-type ATPase, V0 domain; GO:0016020 membrane; GO:0098796 membrane protein complex; GO:0044425 membrane part; GO:0016469 proton-transporting two-sector ATPase complex; GO:0032991 macromolecular complex; GO:0033176 proton-transporting V-type ATPase complex; GO:0043234 protein complex; GO:0033177 proton-transporting two-sector ATPase complex, proton-transporting domai…	GO:0015075 ion transmembrane transporter activity; GO:0022892 substrate-specific transporter activity; GO:0015077 monovalent inorganic cation transmembrane transporter activity; GO:0022890 inorganic cation transmembrane transporter activity; GO:0015078 hydrogen ion transmembrane transporter activity; GO:0008324 cation transmembrane transporter activity; GO:0022891 substrate-specific transmembrane…	K02155	ATPeV0C; V-type H+-transporting ATPase 16kDa proteolipid subunit	ath00190 Oxidative phosphorylation - Arabidopsis thaliana (thale cress); ath01100 Metabolic pathways - Arabidopsis thaliana (thale cress); ath04145 Phagosome - Arabidopsis thaliana (thale cress);	IPR002379;	V-ATPase proteolipid subunit C-like domain;	C	KOG0232	Vacuolar H+-ATPase V0 sector, subunits c/c'
A0A1P8AQX3	"Myosin heavy chain, embryonic smooth protein OS=Arabidopsis thaliana GN=YUP8H12.6 PE=4 SV=1"	YUP8H12.6	7.2	76.499	7	4	4	1.302	1.069	0.821	cytoplasm
A0A1P8AQY1	Pentatricopeptide repeat (PPR) superfamily protein OS=Arabidopsis thaliana GN=At1g64430 PE=4 SV=1	At1g64430	4.1	53.038	2	2	2			1.653	chloroplast
A0A1P8AQY3	SHV3-like 2 OS=Arabidopsis thaliana GN=SVL2 PE=4 SV=1	SVL2	12.1	62.234	10	5	5	0.987	0.974	0.987	chloroplast	GO:0044699 single-organism process; GO:0008152 metabolic process; GO:0044238 primary metabolic process; GO:0044710 single-organism metabolic process; GO:0006629 lipid metabolic process; GO:0071704 organic substance metabolic process;		GO:0008081 phosphoric diester hydrolase activity; GO:0016787 hydrolase activity; GO:0003824 catalytic activity; GO:0042578 phosphoric ester hydrolase activity; GO:0016788 hydrolase activity, acting on ester bonds;				IPR030395; IPR017946;	Glycerophosphodiester phosphodiesterase domain; PLC-like phosphodiesterase, TIM beta/alpha-barrel domain;	C	KOG2258	Glycerophosphoryl diester phosphodiesterase
A0A1P8AQY7	Golgin Putative 5 OS=Arabidopsis thaliana GN=GC5 PE=1 SV=1	GC5	6.9	109.76	9	5	5	1.924	0.922	0.479	nucleus				K20286					K	KOG4673	Transcription factor TMF, TATA element modulatory factor
A0A1P8ARA0	Thiamin pyrophosphokinase1 OS=Arabidopsis thaliana GN=TPK1 PE=4 SV=1	TPK1	28.6	30.581	13	6	6	0.986	0.923	0.936	cytoplasm	GO:0051188 cofactor biosynthetic process; GO:0006725 cellular aromatic compound metabolic process; GO:0044699 single-organism process; GO:0009058 biosynthetic process; GO:0006772 thiamine metabolic process; GO:1901566 organonitrogen compound biosynthetic process; GO:0009229 thiamine diphosphate biosynthetic process; GO:0044237 cellular metabolic process; GO:0044272 sulfur compound biosynthetic pr…		GO:0030975 thiamine binding; GO:0005524 ATP binding; GO:1901265 nucleoside phosphate binding; GO:0019842 vitamin binding; GO:0001882 nucleoside binding; GO:0043167 ion binding; GO:0000166 nucleotide binding; GO:1901681 sulfur compound binding; GO:1901363 heterocyclic compound binding; GO:0097159 organic cyclic compound binding; GO:0032549 ribonucleoside binding; GO:0097367 carbohydrate derivative…	K00949	thiN; thiamine pyrophosphokinase [EC:2.7.6.2]	ath00730 Thiamine metabolism - Arabidopsis thaliana (thale cress); ath01100 Metabolic pathways - Arabidopsis thaliana (thale cress);	IPR007373; IPR007371;	Thiamin pyrophosphokinase, vitamin B1-binding domain; Thiamin pyrophosphokinase, catalytic domain;	H	KOG3153	Thiamine pyrophosphokinase
A0A1P8ARF1	Formyltransferase OS=Arabidopsis thaliana GN=pde194 PE=4 SV=1	pde194	15.2	35.556	13	5	5	1.006	0.916	0.911	chloroplast	GO:0009058 biosynthetic process; GO:0008152 metabolic process;		GO:0016741 transferase activity, transferring one-carbon groups; GO:0016742 hydroxymethyl-, formyl- and related transferase activity; GO:0003824 catalytic activity; GO:0016740 transferase activity;	K00604	MTFMT; methionyl-tRNA formyltransferase [EC:2.1.2.9]	ath00670 One carbon pool by folate - Arabidopsis thaliana (thale cress); ath00970 Aminoacyl-tRNA biosynthesis - Arabidopsis thaliana (thale cress);	IPR005793; IPR011034; IPR002376;	Formyl transferase, C-terminal; Formyl transferase, C-terminal-like; Formyl transferase, N-terminal;	J	KOG3082	Methionyl-tRNA formyltransferase
A0A1P8ARL4	Alpha/beta hydrolase family protein OS=Arabidopsis thaliana GN=At1g15060 PE=4 SV=1	At1g15060	6.4	51.729	1	3	3				chloroplast							IPR029058;	Alpha/Beta hydrolase fold;
A0A1P8ARN1	Splicing factor PWI domain-containing protein / RNA recognition motif (RRM)-containing protein OS=Arabidopsis thaliana GN=At1g60200 PE=1 SV=1	At1g60200	2.1	85.987	1	1	1				chloroplast	GO:0006396 RNA processing; GO:0006725 cellular aromatic compound metabolic process; GO:1901360 organic cyclic compound metabolic process; GO:0006807 nitrogen compound metabolic process; GO:0044238 primary metabolic process; GO:0044237 cellular metabolic process; GO:0071704 organic substance metabolic process; GO:0006397 mRNA processing; GO:0016070 RNA metabolic process; GO:0008152 metabolic proce…		GO:0097159 organic cyclic compound binding; GO:1901363 heterocyclic compound binding; GO:1901265 nucleoside phosphate binding; GO:0005488 binding; GO:0003676 nucleic acid binding; GO:0000166 nucleotide binding; GO:0036094 small molecule binding;	K12822	RBM25; RNA-binding protein 25	ath03040 Spliceosome - Arabidopsis thaliana (thale cress);	IPR034268; IPR000504; IPR012677; IPR002483;	RBM25, RNA recognition motif; RNA recognition motif domain; Nucleotide-binding alpha-beta plait domain; PWI domain;	A	KOG2253	U1 snRNP complex, subunit SNU71 and related PWI-motif proteins
A0A1P8ARR3	Syntaxin of plants 52 OS=Arabidopsis thaliana GN=SYP52 PE=3 SV=1	SYP52	16.7	29.739	3	4	3			1.079	Golgi apparatus	GO:0045184 establishment of protein localization; GO:0006810 transport; GO:0046907 intracellular transport; GO:0070727 cellular macromolecule localization; GO:0051649 establishment of localization in cell; GO:0006886 intracellular protein transport; GO:0071702 organic substance transport; GO:0008104 protein localization; GO:0033036 macromolecule localization; GO:0034613 cellular protein localizat…	GO:0016020 membrane;	GO:0005484 SNAP receptor activity; GO:0005515 protein binding; GO:0005488 binding;	K08503	SYP5; syntaxin of plants SYP5	ath04130 SNARE interactions in vesicular transport - Arabidopsis thaliana (thale cress);	IPR000727;	Target SNARE coiled-coil homology domain;	U	KOG3202	SNARE protein TLG1/Syntaxin 6
A0A1P8ARS7	TCP-1/cpn60 chaperonin family protein OS=Arabidopsis thaliana GN=At1g24510 PE=3 SV=1	At1g24510	12	53.757	10	6	6	1.103	1.129	1.023	cytoplasm	GO:0006457 protein folding; GO:0009987 cellular process;		GO:0005524 ATP binding; GO:1901265 nucleoside phosphate binding; GO:0001882 nucleoside binding; GO:0043167 ion binding; GO:0005515 protein binding; GO:0000166 nucleotide binding; GO:0097159 organic cyclic compound binding; GO:1901363 heterocyclic compound binding; GO:0032549 ribonucleoside binding; GO:0097367 carbohydrate derivative binding; GO:0032553 ribonucleotide binding; GO:0005488 binding; …	K09497			IPR027410; IPR027409; IPR027413;	TCP-1-like chaperonin intermediate domain; GroEL-like apical domain; GroEL-like equatorial domain;	O	KOG0357	Chaperonin complex component, TCP-1 epsilon subunit (CCT5)
A0A1P8ART2	Molecular chaperone Hsp40/DnaJ family protein OS=Arabidopsis thaliana GN=DJA7 PE=3 SV=1	DJA7	23.5	52.281	18	9	9	0.777	0.919	1.183	chloroplast	GO:0006457 protein folding; GO:0050896 response to stimulus; GO:0006950 response to stress; GO:0009987 cellular process; GO:0009408 response to heat; GO:0009628 response to abiotic stimulus; GO:0009266 response to temperature stimulus;		GO:0005524 ATP binding; GO:0031072 heat shock protein binding; GO:1901265 nucleoside phosphate binding; GO:0001882 nucleoside binding; GO:0043167 ion binding; GO:0005515 protein binding; GO:0000166 nucleotide binding; GO:0097159 organic cyclic compound binding; GO:1901363 heterocyclic compound binding; GO:0032549 ribonucleoside binding; GO:0097367 carbohydrate derivative binding; GO:0032553 ribon…	K03686			IPR008971; IPR002939; IPR001623; IPR001305;	HSP40/DnaJ peptide-binding; Chaperone DnaJ, C-terminal; DnaJ domain; Heat shock protein DnaJ, cysteine-rich domain;	O	KOG0715	Molecular chaperone (DnaJ superfamily)
A0A1P8ARX2	TBP-associated factor 15 OS=Arabidopsis thaliana GN=TAF15 PE=4 SV=1	TAF15	3.9	31.28	2	1	1				mitochondria			GO:0043169 cation binding; GO:0046872 metal ion binding; GO:0008270 zinc ion binding; GO:0046914 transition metal ion binding; GO:0005488 binding; GO:0043167 ion binding;				IPR001876;	Zinc finger, RanBP2-type;	R	KOG1995	Conserved Zn-finger protein
A0A1P8ARX5	Pectinesterase OS=Arabidopsis thaliana GN=PMEPCRA PE=4 SV=1	PMEPCRA	12.3	64.065	12	6	5	0.428	1.275	2.979	chloroplast	GO:0071554 cell wall organization or biogenesis; GO:0016043 cellular component organization; GO:0071555 cell wall organization; GO:0045229 external encapsulating structure organization; GO:0009987 cellular process; GO:0071840 cellular component organization or biogenesis; GO:0042545 cell wall modification;	GO:0005618 cell wall; GO:0030312 external encapsulating structure; GO:0005623 cell; GO:0044464 cell part; GO:0071944 cell periphery;	GO:0016787 hydrolase activity; GO:0052689 carboxylic ester hydrolase activity; GO:0004857 enzyme inhibitor activity; GO:0098772 molecular function regulator; GO:0030234 enzyme regulator activity; GO:0003824 catalytic activity; GO:0030599 pectinesterase activity; GO:0016788 hydrolase activity, acting on ester bonds;	K01051	E3.1.1.11; pectinesterase [EC:3.1.1.11]	ath00040 Pentose and glucuronate interconversions - Arabidopsis thaliana (thale cress); ath01100 Metabolic pathways - Arabidopsis thaliana (thale cress);	IPR011050; IPR000070; IPR006501; IPR012334;	Pectin lyase fold/virulence factor; Pectinesterase, catalytic; Pectinesterase inhibitor domain; Pectin lyase fold;
A0A1P8ARZ0	THO2 OS=Arabidopsis thaliana GN=THO2 PE=1 SV=1	THO2	1.3	184.34	4	2	2	1.726	0.912	0.528	nucleus				K12879	THOC2; THO complex subunit 2	ath03040 Spliceosome - Arabidopsis thaliana (thale cress); ath03013 RNA transport - Arabidopsis thaliana (thale cress);	IPR021418; IPR032302; IPR021726;	THO complex, subunitTHOC2, C-terminal; THO complex subunit 2, N-terminal domain; THO complex, subunitTHOC2, N-terminal;	K	KOG1874	KEKE-like motif-containing transcription regulator (Rlr1)/suppressor of sin4
A0A1P8ARZ3	FAM91 carboxy-terminus protein OS=Arabidopsis thaliana GN=At1g35220 PE=1 SV=1	At1g35220	1.6	99.813	5	2	2	0.34	0.68	2	plasma membrane							IPR028091; IPR028097;	FAM91, N-terminal domain; FAM91, C-terminal domain;	S	KOG3707	Uncharacterized conserved protein
A0A1P8AS42	Glyoxylate reductase 2 OS=Arabidopsis thaliana GN=GLYR2 PE=4 SV=1	GLYR2	29.1	31.282	14	5	5	0.825	0.983	1.192	cytoplasm	GO:0044699 single-organism process; GO:0008152 metabolic process; GO:0055114 oxidation-reduction process; GO:0044710 single-organism metabolic process;		GO:0097159 organic cyclic compound binding; GO:1901363 heterocyclic compound binding; GO:0016614 oxidoreductase activity, acting on CH-OH group of donors; GO:0016616 oxidoreductase activity, acting on the CH-OH group of donors, NAD or NADP as acceptor; GO:0004616 phosphogluconate dehydrogenase (decarboxylating) activity; GO:1901265 nucleoside phosphate binding; GO:0051287 NAD binding; GO:0003824 …	K18121	GLYR; glyoxylate/succinic semialdehyde reductase [EC:1.1.1.79 1.1.1.-]	ath00650 Butanoate metabolism - Arabidopsis thaliana (thale cress); ath01200 Carbon metabolism - Arabidopsis thaliana (thale cress); ath01100 Metabolic pathways - Arabidopsis thaliana (thale cress); ath00630 Glyoxylate and dicarboxylate metabolism - Arabidopsis thaliana (thale cress);	IPR006115; IPR008927; IPR013328; IPR016040; IPR029154;	6-phosphogluconate dehydrogenase, NADP-binding; 6-phosphogluconate dehydrogenase C-terminal domain-like; 6-phosphogluconate dehydrogenase, domain 2; NAD(P)-binding domain; 3-hydroxyisobutyrate dehydrogenase, NAD-binding domain;	R	KOG0409	Predicted dehydrogenase
A0A1P8AS55	Beta-carotene isomerase D27 OS=Arabidopsis thaliana GN=At1g64680 PE=4 SV=1	At1g64680	12.7	23.173	3	3	3	0.552	1.466	2.654	chloroplast							IPR025114;	Domain of unknown function DUF4033;
A0A1P8ASH5	Subtilase family protein OS=Arabidopsis thaliana GN=SBT3.5 PE=4 SV=1	SBT3.5	7.2	77.077	3	3	3				plasma membrane	GO:0006508 proteolysis; GO:0008152 metabolic process; GO:0043170 macromolecule metabolic process; GO:0019538 protein metabolic process; GO:0044238 primary metabolic process; GO:0071704 organic substance metabolic process;		GO:0004252 serine-type endopeptidase activity; GO:0004175 endopeptidase activity; GO:0008233 peptidase activity; GO:0003824 catalytic activity; GO:0017171 serine hydrolase activity; GO:0008236 serine-type peptidase activity; GO:0070011 peptidase activity, acting on L-amino acid peptides; GO:0016787 hydrolase activity;				IPR003137; IPR034197; IPR000209; IPR010259;	PA domain; Cucumisin-like catalytic domain; Peptidase S8/S53 domain; Peptidase S8 propeptide/proteinase inhibitor I9;
A0A1P8ASJ9	Chaperone DnaJ-domain superfamily protein OS=Arabidopsis thaliana GN=DJC65 PE=4 SV=1	DJC65	10.7	24.322	2	2	2				chloroplast							IPR001623;	DnaJ domain;	O	KOG0715	Molecular chaperone (DnaJ superfamily)
A0A1P8ASL8	GDSL-like Lipase/Acylhydrolase superfamily protein OS=Arabidopsis thaliana GN=At1g29670 PE=4 SV=1	At1g29670	46.2	47.73	59	15	15	0.799	1.25	1.565	chloroplast			GO:0016787 hydrolase activity; GO:0003824 catalytic activity; GO:0016788 hydrolase activity, acting on ester bonds;				IPR001087; IPR013830;	GDSL lipase/esterase; SGNH hydrolase-type esterase domain;
A0A1P8ASQ6	Kinase superfamily with octicosapeptide/Phox/Bem1p domain-containing protein OS=Arabidopsis thaliana GN=At1g79570 PE=1 SV=1	At1g79570	1	113.27	1	1	1				nucleus	GO:0016310 phosphorylation; GO:0044267 cellular protein metabolic process; GO:0044238 primary metabolic process; GO:0044237 cellular metabolic process; GO:0006796 phosphate-containing compound metabolic process; GO:0071704 organic substance metabolic process; GO:0008152 metabolic process; GO:0006468 protein phosphorylation; GO:0006793 phosphorus metabolic process; GO:0044260 cellular macromolecul…		GO:0005524 ATP binding; GO:1901265 nucleoside phosphate binding; GO:0016773 phosphotransferase activity, alcohol group as acceptor; GO:0001882 nucleoside binding; GO:0043167 ion binding; GO:0005515 protein binding; GO:0004672 protein kinase activity; GO:0000166 nucleotide binding; GO:0097159 organic cyclic compound binding; GO:1901363 heterocyclic compound binding; GO:0032549 ribonucleoside bindi…				IPR000270; IPR000719; IPR001245; IPR011009;	PB1 domain; Protein kinase domain; Serine-threonine/tyrosine-protein kinase catalytic domain; Protein kinase-like domain;	T	KOG0192	Tyrosine kinase specific for activated (GTP-bound) p21cdc42Hs
A0A1P8ASX8	Cinnamoyl coa reductase 1 OS=Arabidopsis thaliana GN=CCR1 PE=1 SV=1	CCR1	12	30.008	3	3	3		0.951		chloroplast			GO:0048037 cofactor binding; GO:0003824 catalytic activity; GO:0005488 binding; GO:0050662 coenzyme binding;	K09753	CCR; cinnamoyl-CoA reductase [EC:1.2.1.44]	ath01100 Metabolic pathways - Arabidopsis thaliana (thale cress); ath00940 Phenylpropanoid biosynthesis - Arabidopsis thaliana (thale cress); ath01110 Biosynthesis of secondary metabolites - Arabidopsis thaliana (thale cress);	IPR001509; IPR016040;	NAD-dependent epimerase/dehydratase; NAD(P)-binding domain;	V	KOG1502	Flavonol reductase/cinnamoyl-CoA reductase
A0A1P8ASY3	Photosystem II 11 kDa protein-like protein OS=Arabidopsis thaliana GN=LPA19 PE=3 SV=1	LPA19	19.3	16.203	5	2	2	0.733	0.856	1.168	nucleus	GO:0044085 cellular component biogenesis; GO:0016043 cellular component organization; GO:0034622 cellular macromolecular complex assembly; GO:0071822 protein complex subunit organization; GO:0019684 photosynthesis, light reaction; GO:0010207 photosystem II assembly; GO:0044237 cellular metabolic process; GO:0043933 macromolecular complex subunit organization; GO:0008152 metabolic process; GO:0006…
A0A1P8AT01	Heat shock protein 70 (Hsp 70) family protein OS=Arabidopsis thaliana GN=At1g11660 PE=3 SV=1	At1g11660	4.8	81.262	3	3	3	1.179	1.082	0.917	chloroplast				K09489			IPR029048; IPR029047;	Heat shock protein 70kD, C-terminal domain; Heat shock protein 70kD, peptide-binding domain;	O	KOG0103	Molecular chaperones HSP105/HSP110/SSE1, HSP70 superfamily
A0A1P8AT84	HXXXD-type acyl-transferase family protein OS=Arabidopsis thaliana GN=At1g28680 PE=4 SV=1	At1g28680	5.1	43.588	1	1	1				chloroplast			GO:0016746 transferase activity, transferring acyl groups; GO:0016747 transferase activity, transferring acyl groups other than amino-acyl groups; GO:0003824 catalytic activity; GO:0016740 transferase activity;				IPR023213;	Chloramphenicol acetyltransferase-like domain;
A0A1P8ATB3	TCP-1/cpn60 chaperonin family protein OS=Arabidopsis thaliana GN=Cpn60beta4 PE=3 SV=1	Cpn60beta4	5.3	51.114	3	2	2			1.513	chloroplast	GO:0006457 protein folding; GO:0009987 cellular process; GO:0042026 protein refolding;	GO:0044424 intracellular part; GO:0005623 cell; GO:0044464 cell part; GO:0005622 intracellular; GO:0005737 cytoplasm;	GO:0005524 ATP binding; GO:1901265 nucleoside phosphate binding; GO:0001882 nucleoside binding; GO:0043167 ion binding; GO:0000166 nucleotide binding; GO:0097159 organic cyclic compound binding; GO:1901363 heterocyclic compound binding; GO:0032549 ribonucleoside binding; GO:0097367 carbohydrate derivative binding; GO:0032553 ribonucleotide binding; GO:0005488 binding; GO:0032550 purine ribonucleo…	K04077	groEL; chaperonin GroEL	ath03018 RNA degradation - Arabidopsis thaliana (thale cress);	IPR027409; IPR027413;	GroEL-like apical domain; GroEL-like equatorial domain;	O	KOG0356	Mitochondrial chaperonin, Cpn60/Hsp60p
A0A1P8ATE5	Carotenoid isomerase OS=Arabidopsis thaliana GN=CRTISO PE=4 SV=1	CRTISO	5.7	52.771	1	2	2				chloroplast	GO:0016116 carotenoid metabolic process; GO:0046148 pigment biosynthetic process; GO:0006720 isoprenoid metabolic process; GO:0044711 single-organism biosynthetic process; GO:0042440 pigment metabolic process; GO:0055114 oxidation-reduction process; GO:0044763 single-organism cellular process; GO:0044699 single-organism process; GO:0044255 cellular lipid metabolic process; GO:0009058 biosynthetic…		GO:0016853 isomerase activity; GO:0003824 catalytic activity; GO:0016491 oxidoreductase activity;	K09835	crtISO; prolycopene isomerase [EC:5.2.1.13]	ath00906 Carotenoid biosynthesis - Arabidopsis thaliana (thale cress); ath01100 Metabolic pathways - Arabidopsis thaliana (thale cress); ath01110 Biosynthesis of secondary metabolites - Arabidopsis thaliana (thale cress);	IPR023753;	FAD/NAD(P)-binding domain;	H	KOG4254	Phytoene desaturase
A0A1P8ATH2	Tetratricopeptide repeat (TPR)-like superfamily protein OS=Arabidopsis thaliana GN=PRP39 PE=1 SV=1	PRP39	3.8	60.958	4	2	2	2.459	2.689	1.093	chloroplast	GO:0006396 RNA processing; GO:0006725 cellular aromatic compound metabolic process; GO:1901360 organic cyclic compound metabolic process; GO:0006807 nitrogen compound metabolic process; GO:0044238 primary metabolic process; GO:0044237 cellular metabolic process; GO:0071704 organic substance metabolic process; GO:0016070 RNA metabolic process; GO:0008152 metabolic process; GO:0090304 nucleic acid …		GO:0005515 protein binding; GO:0005488 binding;	K13217			IPR011990;	Tetratricopeptide-like helical domain;	A	KOG1258	mRNA processing protein
A0A1P8ATI6	AAA-type ATPase family protein OS=Arabidopsis thaliana GN=At1g62130 PE=4 SV=1	At1g62130	1.8	114.24	0	1	1				nucleus			GO:0005524 ATP binding; GO:1901265 nucleoside phosphate binding; GO:0001882 nucleoside binding; GO:0043167 ion binding; GO:0005515 protein binding; GO:0000166 nucleotide binding; GO:0097159 organic cyclic compound binding; GO:1901363 heterocyclic compound binding; GO:0032549 ribonucleoside binding; GO:0097367 carbohydrate derivative binding; GO:0032553 ribonucleotide binding; GO:0005488 binding; …				IPR003593; IPR003959; IPR008984; IPR027417; IPR000253;	AAA+ ATPase domain; ATPase, AAA-type, core; SMAD/FHA domain; P-loop containing nucleoside triphosphate hydrolase; Forkhead-associated (FHA) domain;	O	KOG0737	AAA+-type ATPase
A0A1P8ATL2	Chloroplast RNA binding protein OS=Arabidopsis thaliana GN=CRB PE=4 SV=1	CRB	63.9	43.266	115	22	22	1.076	1.059	0.983	nucleus			GO:0048037 cofactor binding; GO:0003824 catalytic activity; GO:0005488 binding; GO:0050662 coenzyme binding;				IPR001509; IPR016040;	NAD-dependent epimerase/dehydratase; NAD(P)-binding domain;
A0A1P8ATS2	Plastid transcriptionally active 4 OS=Arabidopsis thaliana GN=PTAC4 PE=4 SV=1	PTAC4	58.7	28.912	58	14	14	1.25	0.839	0.671	chloroplast				K03969
A0A1P8ATW1	DEA(D/H)-box RNA helicase family protein OS=Arabidopsis thaliana GN=RH20 PE=3 SV=1	RH20	4.2	58.521	2	2	2			0.493	nucleus			GO:0005524 ATP binding; GO:1901265 nucleoside phosphate binding; GO:0001882 nucleoside binding; GO:0043167 ion binding; GO:0000166 nucleotide binding; GO:0097159 organic cyclic compound binding; GO:1901363 heterocyclic compound binding; GO:0032549 ribonucleoside binding; GO:0097367 carbohydrate derivative binding; GO:0032553 ribonucleotide binding; GO:0005488 binding; GO:0003676 nucleic acid bind…	K12823	DDX5; ATP-dependent RNA helicase DDX5/DBP2 [EC:3.6.4.13]	ath03040 Spliceosome - Arabidopsis thaliana (thale cress);	IPR011545; IPR014014; IPR027417; IPR014001; IPR001650;	DEAD/DEAH box helicase domain; RNA helicase, DEAD-box type, Q motif; P-loop containing nucleoside triphosphate hydrolase; Helicase superfamily 1/2, ATP-binding domain; Helicase, C-terminal;	A	KOG0331	ATP-dependent RNA helicase
A0A1P8ATW8	RNA-binding S4 domain-containing protein OS=Arabidopsis thaliana GN=At1g53120 PE=4 SV=1	At1g53120	10	34.468	2	2	2				chloroplast			GO:0097159 organic cyclic compound binding; GO:1901363 heterocyclic compound binding; GO:0003723 RNA binding; GO:0005488 binding; GO:0003676 nucleic acid binding;				IPR002942;	RNA-binding S4 domain;	S	KOG4837	Uncharacterized conserved protein
A0A1P8ATX3	Sequence-specific DNA binding transcription factor OS=Arabidopsis thaliana GN=At1g43860 PE=4 SV=1	At1g43860	8.4	38.371	2	2	2				nucleus	GO:0044085 cellular component biogenesis; GO:0042254 ribosome biogenesis; GO:0022613 ribonucleoprotein complex biogenesis; GO:0071840 cellular component organization or biogenesis;		GO:0097159 organic cyclic compound binding; GO:1901363 heterocyclic compound binding; GO:0046914 transition metal ion binding; GO:0005488 binding; GO:0003676 nucleic acid binding; GO:0043167 ion binding; GO:0046872 metal ion binding; GO:0043169 cation binding; GO:0008270 zinc ion binding;	K14574	SDO1; ribosome maturation protein SDO1	ath03008 Ribosome biogenesis in eukaryotes - Arabidopsis thaliana (thale cress);	IPR018978; IPR003604; IPR019783;	Ribosome maturation protein SBDS, C-terminal; Zinc finger, U1-type; Ribosome maturation protein SBDS, N-terminal;	R	KOG2785	C2H2-type Zn-finger protein
A0A1P8ATZ0	Membrane trafficking VPS53 family protein OS=Arabidopsis thaliana GN=HIT1 PE=4 SV=1	HIT1	1.5	76.815	1	1	1				nucleus				K20299			IPR007234;	Vps53-like, N-terminal;	U	KOG2180	Late Golgi protein sorting complex, subunit Vps53
A0A1P8ATZ4	GT-2-like 1 OS=Arabidopsis thaliana GN=GTL1 PE=4 SV=1	GTL1	2.9	65.442	3	2	2	2.422	0.932	0.385	nucleus							IPR001005; IPR017877;	SANT/Myb domain; Myb-like domain;	K	KOG4282	Transcription factor GT-2 and related proteins, contains trihelix DNA-binding/SANT domain
A0A1P8ATZ6	Surfeit locus protein 5 subunit 22 of Mediator complex OS=Arabidopsis thaliana GN=MED22B PE=4 SV=1	MED22B	5.4	19.828	2	1	1				nucleus	GO:0050794 regulation of cellular process; GO:0010468 regulation of gene expression; GO:0006355 regulation of transcription, DNA-templated; GO:0031326 regulation of cellular biosynthetic process; GO:0080090 regulation of primary metabolic process; GO:0060255 regulation of macromolecule metabolic process; GO:0019219 regulation of nucleobase-containing compound metabolic process; GO:0006357 regulat…	GO:0043229 intracellular organelle; GO:0044446 intracellular organelle part; GO:0031981 nuclear lumen; GO:0032991 macromolecular complex; GO:0044424 intracellular part; GO:0005623 cell; GO:0044422 organelle part; GO:0031974 membrane-enclosed lumen; GO:0043226 organelle; GO:0043231 intracellular membrane-bounded organelle; GO:0005654 nucleoplasm; GO:0005634 nucleus; GO:0070013 intracellular organe…	GO:0000989 transcription factor activity, transcription factor binding; GO:0001104 RNA polymerase II transcription cofactor activity; GO:0001076 transcription factor activity, RNA polymerase II transcription factor binding; GO:0003712 transcription cofactor activity; GO:0000988 transcription factor activity, protein binding;	K15139					R	KOG3304	Surfeit family protein 5
A0A1P8ATZ7	Thioredoxin superfamily protein OS=Arabidopsis thaliana GN=At1g21350 PE=4 SV=1	At1g21350	23.8	29.502	12	4	4	0.825	0.809	0.98	chloroplast	GO:0050794 regulation of cellular process; GO:0042592 homeostatic process; GO:0065008 regulation of biological quality; GO:0008152 metabolic process; GO:0050789 regulation of biological process; GO:0055114 oxidation-reduction process; GO:0044710 single-organism metabolic process; GO:0045454 cell redox homeostasis; GO:0044763 single-organism cellular process; GO:0019725 cellular homeostasis; GO:00…		GO:0016209 antioxidant activity; GO:0003824 catalytic activity; GO:0016491 oxidoreductase activity;				IPR000866; IPR012336; IPR013766;	Alkyl hydroperoxide reductase subunit C/ Thiol specific antioxidant; Thioredoxin-like fold; Thioredoxin domain;
A0A1P8AU99	Rhodanese homologue 2 OS=Arabidopsis thaliana GN=RDH2 PE=4 SV=1	RDH2	37.2	29.451	17	7	7	0.804	0.903	1.123	cytoplasm			GO:0004792 thiosulfate sulfurtransferase activity; GO:0016782 transferase activity, transferring sulfur-containing groups; GO:0016783 sulfurtransferase activity; GO:0003824 catalytic activity; GO:0016740 transferase activity;	K01011	TST; thiosulfate/3-mercaptopyruvate sulfurtransferase [EC:2.8.1.1 2.8.1.2]	ath04122 Sulfur relay system - Arabidopsis thaliana (thale cress); ath00270 Cysteine and methionine metabolism - Arabidopsis thaliana (thale cress); ath01100 Metabolic pathways - Arabidopsis thaliana (thale cress); ath00920 Sulfur metabolism - Arabidopsis thaliana (thale cress);	IPR001763;	Rhodanese-like domain;	V	KOG1529	Mercaptopyruvate sulfurtransferase/thiosulfate sulfurtransferase
A0A1P8AUC4	P-loop containing nucleoside triphosphate hydrolases superfamily protein OS=Arabidopsis thaliana GN=AIG1 PE=4 SV=1	AIG1	17	42.939	4	4	4				chloroplast			GO:1901265 nucleoside phosphate binding; GO:0001882 nucleoside binding; GO:0043167 ion binding; GO:0000166 nucleotide binding; GO:0097159 organic cyclic compound binding; GO:1901363 heterocyclic compound binding; GO:0032549 ribonucleoside binding; GO:0097367 carbohydrate derivative binding; GO:0032553 ribonucleotide binding; GO:0005488 binding; GO:0032550 purine ribonucleoside binding; GO:0043168…				IPR006703; IPR027417;	AIG1-type guanine nucleotide-binding (G) domain; P-loop containing nucleoside triphosphate hydrolase;
A0A1P8AUD8	Glycosyltransferase OS=Arabidopsis thaliana GN=UGT72B3 PE=3 SV=1	UGT72B3	6	53.171	3	3	1				cytoplasm	GO:0008152 metabolic process;		GO:0016757 transferase activity, transferring glycosyl groups; GO:0016758 transferase activity, transferring hexosyl groups; GO:0003824 catalytic activity; GO:0016740 transferase activity;	K08237					GC	KOG1192	UDP-glucuronosyl and UDP-glucosyl transferase
A0A1P8AUM2	OPC-8:0 CoA ligase1 OS=Arabidopsis thaliana GN=OPCL1 PE=4 SV=1	OPCL1	28	50.903	20	9	9	1.112	0.858	0.772	chloroplast	GO:0008152 metabolic process;		GO:0003824 catalytic activity;	K10526	OPCL1; OPC-8:0 CoA ligase 1 [EC:6.2.1.-]	ath00592 alpha-Linolenic acid metabolism - Arabidopsis thaliana (thale cress); ath01100 Metabolic pathways - Arabidopsis thaliana (thale cress); ath01110 Biosynthesis of secondary metabolites - Arabidopsis thaliana (thale cress);	IPR000873;	AMP-dependent synthetase/ligase;	I	KOG1176	Acyl-CoA synthetase
A0A1P8AUM8	3-isopropylmalate dehydrogenase OS=Arabidopsis thaliana GN=IMD3 PE=3 SV=1	IMD3	45.6	45.77	32	14	6	0.772	0.949	1.23	cytoplasm	GO:0008652 cellular amino acid biosynthetic process; GO:0016053 organic acid biosynthetic process; GO:0044711 single-organism biosynthetic process; GO:0055114 oxidation-reduction process; GO:0044281 small molecule metabolic process; GO:0009082 branched-chain amino acid biosynthetic process; GO:0044763 single-organism cellular process; GO:0009098 leucine biosynthetic process; GO:0044699 single-org…	GO:0044424 intracellular part; GO:0005623 cell; GO:0044464 cell part; GO:0005622 intracellular; GO:0005737 cytoplasm;	GO:0000287 magnesium ion binding; GO:1901265 nucleoside phosphate binding; GO:0043167 ion binding; GO:0000166 nucleotide binding; GO:0048037 cofactor binding; GO:0016491 oxidoreductase activity; GO:0016614 oxidoreductase activity, acting on CH-OH group of donors; GO:1901363 heterocyclic compound binding; GO:0097159 organic cyclic compound binding; GO:0016616 oxidoreductase activity, acting on the…	K00052	leuB; 3-isopropylmalate dehydrogenase [EC:1.1.1.85]	ath01230 Biosynthesis of amino acids - Arabidopsis thaliana (thale cress); ath01100 Metabolic pathways - Arabidopsis thaliana (thale cress); ath00660 C5-Branched dibasic acid metabolism - Arabidopsis thaliana (thale cress); ath00290 Valine, leucine and isoleucine biosynthesis - Arabidopsis thaliana (thale cress); ath01210 2-Oxocarboxylic acid metabolism - Arabidopsis thaliana (thale cress); ath01…	IPR024084;	Isopropylmalate dehydrogenase-like domain;	E	KOG0786	3-isopropylmalate dehydrogenase
A0A1P8AUU9	Subtilisin-like serine endopeptidase family protein OS=Arabidopsis thaliana GN=ATSBT5.2 PE=4 SV=1	ATSBT5.2	8.2	59.072	4	4	4	0.911	1.842	2.022	extracellular	GO:0006508 proteolysis; GO:0008152 metabolic process; GO:0043170 macromolecule metabolic process; GO:0019538 protein metabolic process; GO:0044238 primary metabolic process; GO:0071704 organic substance metabolic process;		GO:0004252 serine-type endopeptidase activity; GO:0004175 endopeptidase activity; GO:0008233 peptidase activity; GO:0003824 catalytic activity; GO:0017171 serine hydrolase activity; GO:0008236 serine-type peptidase activity; GO:0070011 peptidase activity, acting on L-amino acid peptides; GO:0016787 hydrolase activity;				IPR034197; IPR000209; IPR010259;	Cucumisin-like catalytic domain; Peptidase S8/S53 domain; Peptidase S8 propeptide/proteinase inhibitor I9;
A0A1P8AV08	Aspartic proteinase A1 OS=Arabidopsis thaliana GN=APA1 PE=3 SV=1	APA1	33.3	56.036	35	14	14	1.104	0.809	0.733	cytoplasm	GO:0008152 metabolic process; GO:0044710 single-organism metabolic process; GO:0044699 single-organism process; GO:0006508 proteolysis; GO:0019538 protein metabolic process; GO:0043170 macromolecule metabolic process; GO:0044238 primary metabolic process; GO:0006629 lipid metabolic process; GO:0071704 organic substance metabolic process;		GO:0004175 endopeptidase activity; GO:0008233 peptidase activity; GO:0003824 catalytic activity; GO:0004190 aspartic-type endopeptidase activity; GO:0070011 peptidase activity, acting on L-amino acid peptides; GO:0016787 hydrolase activity; GO:0070001 aspartic-type peptidase activity;	K08245			IPR033869; IPR008139; IPR011001; IPR033121; IPR021109; IPR007856; IPR008138;	Phytepsin; Saposin B type domain; Saposin-like; Peptidase family A1 domain; Aspartic peptidase domain; Saposin-like type B, region 1; Saposin B type, region 2;	O	KOG1339	Aspartyl protease
A0A1P8AV20	Leucine-rich repeat protein kinase family protein OS=Arabidopsis thaliana GN=At1g51890 PE=4 SV=1	At1g51890	5.4	83.137	3	4	3				plasma membrane	GO:0016310 phosphorylation; GO:0044267 cellular protein metabolic process; GO:0044238 primary metabolic process; GO:0044237 cellular metabolic process; GO:0006796 phosphate-containing compound metabolic process; GO:0071704 organic substance metabolic process; GO:0008152 metabolic process; GO:0006468 protein phosphorylation; GO:0006793 phosphorus metabolic process; GO:0044260 cellular macromolecul…		GO:0005524 ATP binding; GO:1901265 nucleoside phosphate binding; GO:0016773 phosphotransferase activity, alcohol group as acceptor; GO:0001882 nucleoside binding; GO:0043167 ion binding; GO:0004672 protein kinase activity; GO:0000166 nucleotide binding; GO:0097159 organic cyclic compound binding; GO:1901363 heterocyclic compound binding; GO:0032549 ribonucleoside binding; GO:0097367 carbohydrate …				IPR000719; IPR032675; IPR013320; IPR024788; IPR011009;	Protein kinase domain; Leucine-rich repeat domain, L domain-like; Concanavalin A-like lectin/glucanase domain; Malectin-like carbohydrate-binding domain; Protein kinase-like domain;	T	KOG1187	Serine/threonine protein kinase
A0A1P8AV66	Translation elongation factor EF1B/ribosomal protein S6 family protein OS=Arabidopsis thaliana GN=At1g64510 PE=3 SV=1	At1g64510	7.4	25.46	11	1	1	1.355	0.934	0.689	chloroplast	GO:0006518 peptide metabolic process; GO:0043043 peptide biosynthetic process; GO:0044267 cellular protein metabolic process; GO:0006807 nitrogen compound metabolic process; GO:0009058 biosynthetic process; GO:0043603 cellular amide metabolic process; GO:0044238 primary metabolic process; GO:1901566 organonitrogen compound biosynthetic process; GO:1901576 organic substance biosynthetic process; G…	GO:0005840 ribosome; GO:0043226 organelle; GO:0043229 intracellular organelle; GO:0043232 intracellular non-membrane-bounded organelle; GO:0044464 cell part; GO:0005622 intracellular; GO:0005737 cytoplasm; GO:0032991 macromolecular complex; GO:0044424 intracellular part; GO:1990904 ribonucleoprotein complex; GO:0005623 cell; GO:0030529 intracellular ribonucleoprotein complex; GO:0044444 cytoplasm…	GO:0097159 organic cyclic compound binding; GO:1901363 heterocyclic compound binding; GO:0003723 RNA binding; GO:0005488 binding; GO:0003676 nucleic acid binding; GO:0005198 structural molecule activity; GO:0003735 structural constituent of ribosome; GO:0019843 rRNA binding;	K02990	RP-S6; small subunit ribosomal protein S6	ath03010 Ribosome - Arabidopsis thaliana (thale cress);	IPR014717;	Translation elongation factor EF1B/ribosomal protein S6;
A0A1P8AV86	LisH and RanBPM domains containing protein OS=Arabidopsis thaliana GN=At1g06060 PE=4 SV=1	At1g06060	11.4	24.575	3	2	2	1.429	1.02	0.714	cytoplasm			GO:0005515 protein binding; GO:0005488 binding;				IPR024964; IPR006595; IPR006594; IPR013144;	CTLH/CRA C-terminal to LisH motif domain; CTLH, C-terminal LisH motif; LIS1 homology motif; CRA domain;	Z	KOG2659	LisH motif-containing protein
A0A1P8AVD8	Ketose-bisphosphate aldolase class-II family protein OS=Arabidopsis thaliana GN=At1g18270 PE=4 SV=1	At1g18270	6.8	140.72	11	8	8	1.542	0.829	0.538	plasma membrane	GO:0008152 metabolic process; GO:0055114 oxidation-reduction process; GO:0044710 single-organism metabolic process; GO:0044699 single-organism process; GO:0044238 primary metabolic process; GO:0005975 carbohydrate metabolic process; GO:0071704 organic substance metabolic process;		GO:1901265 nucleoside phosphate binding; GO:0043167 ion binding; GO:0016829 lyase activity; GO:0000166 nucleotide binding; GO:0008270 zinc ion binding; GO:0048037 cofactor binding; GO:0016491 oxidoreductase activity; GO:0097159 organic cyclic compound binding; GO:0016614 oxidoreductase activity, acting on CH-OH group of donors; GO:1901363 heterocyclic compound binding; GO:0016616 oxidoreductase a…				IPR006115; IPR013785; IPR013328; IPR008927; IPR010737; IPR029154; IPR031475; IPR016040;	6-phosphogluconate dehydrogenase, NADP-binding; Aldolase-type TIM barrel; 6-phosphogluconate dehydrogenase, domain 2; 6-phosphogluconate dehydrogenase C-terminal domain-like; Putative sugar-binding, N-terminal domain; 3-hydroxyisobutyrate dehydrogenase, NAD-binding domain; Putative nucleotide-binding C-terminal domain; NAD(P)-binding domain;	R	KOG0409	Predicted dehydrogenase
A0A1P8AVE8	P-loop containing nucleoside triphosphate hydrolases superfamily protein OS=Arabidopsis thaliana GN=At1g18410 PE=3 SV=1	At1g18410	1.1	110.85	0	1	1				nucleus	GO:0044763 single-organism cellular process; GO:0007018 microtubule-based movement; GO:0006928 movement of cell or subcellular component; GO:0044699 single-organism process; GO:0009987 cellular process; GO:0007017 microtubule-based process;		GO:0003774 motor activity; GO:1901265 nucleoside phosphate binding; GO:0016817 hydrolase activity, acting on acid anhydrides; GO:0005515 protein binding; GO:0016787 hydrolase activity; GO:0097159 organic cyclic compound binding; GO:1901363 heterocyclic compound binding; GO:0008092 cytoskeletal protein binding; GO:0016462 pyrophosphatase activity; GO:0003824 catalytic activity; GO:0032553 ribonucl…	K10406			IPR027417; IPR001752;	P-loop containing nucleoside triphosphate hydrolase; Kinesin motor domain;	Z	KOG0239	Kinesin (KAR3 subfamily)
A0A1P8AVI3	Nucleotide-diphospho-sugar transferases superfamily protein OS=Arabidopsis thaliana GN=CKS PE=3 SV=1	CKS	35.5	34.922	15	8	8	0.628	1.038	1.654	chloroplast		GO:0044424 intracellular part; GO:0005623 cell; GO:0044464 cell part; GO:0005622 intracellular; GO:0005737 cytoplasm;	GO:0008690 3-deoxy-manno-octulosonate cytidylyltransferase activity; GO:0070567 cytidylyltransferase activity; GO:0016779 nucleotidyltransferase activity; GO:0003824 catalytic activity; GO:0016740 transferase activity; GO:0016772 transferase activity, transferring phosphorus-containing groups;	K00979	kdsB; 3-deoxy-manno-octulosonate cytidylyltransferase (CMP-KDO synthetase) [EC:2.7.7.38]	ath01100 Metabolic pathways - Arabidopsis thaliana (thale cress);	IPR029044;	Nucleotide-diphospho-sugar transferases;
A0A1P8AVI9	Cystathionine beta-synthase (CBS) protein OS=Arabidopsis thaliana GN=At1g69800 PE=1 SV=1	At1g69800	19.8	39.947	11	5	5	1.091	0.831	0.762	cytoplasm							IPR000644;	CBS domain;	C	KOG1764	5'-AMP-activated protein kinase, gamma subunit
A0A1P8AVQ1	NagB/RpiA/CoA transferase-like superfamily protein OS=Arabidopsis thaliana GN=At1g72340 PE=1 SV=1	At1g72340	5	35.125	2	1	1				chloroplast	GO:0008152 metabolic process; GO:0044237 cellular metabolic process; GO:0009987 cellular process;			K03239	EIF2B1; translation initiation factor eIF-2B subunit alpha	ath03013 RNA transport - Arabidopsis thaliana (thale cress);			J	KOG1466	Translation initiation factor 2B, alpha subunit (eIF-2Balpha/GCN3)
A0A1P8AVX3	EMS-MUTAGENIZED BRI1 SUPPRESSOR 1 OS=Arabidopsis thaliana GN=EBS1 PE=4 SV=1	EBS1	7.3	186.41	18	10	10	1.247	1.132	0.908	chloroplast	GO:0006486 protein glycosylation; GO:0043413 macromolecule glycosylation; GO:0009101 glycoprotein biosynthetic process; GO:0044763 single-organism cellular process; GO:0044267 cellular protein metabolic process; GO:0009100 glycoprotein metabolic process; GO:0044699 single-organism process; GO:0009058 biosynthetic process; GO:0044238 primary metabolic process; GO:0044237 cellular metabolic process…		GO:0016758 transferase activity, transferring hexosyl groups; GO:0003824 catalytic activity; GO:0003980 UDP-glucose:glycoprotein glucosyltransferase activity; GO:0035251 UDP-glucosyltransferase activity; GO:0008194 UDP-glycosyltransferase activity; GO:0046527 glucosyltransferase activity; GO:0016757 transferase activity, transferring glycosyl groups; GO:0016740 transferase activity;	K11718	HUGT; UDP-glucose:glycoprotein glucosyltransferase [EC:2.4.1.-]	ath04141 Protein processing in endoplasmic reticulum - Arabidopsis thaliana (thale cress);	IPR029044;	Nucleotide-diphospho-sugar transferases;	G	KOG1879	UDP-glucose:glycoprotein glucosyltransferase
A0A1P8AVY5	Alpha/beta-Hydrolases superfamily protein OS=Arabidopsis thaliana GN=At1g35420 PE=4 SV=1	At1g35420	32.8	30.586	17	7	7	1.28	1.237	0.966	cytoplasm			GO:0016787 hydrolase activity; GO:0003824 catalytic activity;				IPR029058; IPR002925;	Alpha/Beta hydrolase fold; Dienelactone hydrolase;	R	KOG3043	Predicted hydrolase related to dienelactone hydrolase
A0A1P8AWA3	Phosphatidylinositol 3-and 4-kinase family protein OS=Arabidopsis thaliana GN=ATPI4K ALPHA PE=3 SV=1	ATPI4K	0.9	223.34	3	1	1				chloroplast			GO:0016301 kinase activity; GO:0003824 catalytic activity; GO:0016740 transferase activity; GO:0005488 binding; GO:0016772 transferase activity, transferring phosphorus-containing groups;	K00888	PI4KA; phosphatidylinositol 4-kinase A [EC:2.7.1.67]	ath04070 Phosphatidylinositol signaling system - Arabidopsis thaliana (thale cress); ath01100 Metabolic pathways - Arabidopsis thaliana (thale cress); ath00562 Inositol phosphate metabolism - Arabidopsis thaliana (thale cress);	IPR000403; IPR001263; IPR016024; IPR011009;	Phosphatidylinositol 3-/4-kinase, catalytic domain; Phosphoinositide 3-kinase, accessory (PIK) domain; Armadillo-type fold; Protein kinase-like domain;	T	KOG0902	Phosphatidylinositol 4-kinase
A0A1P8AWL7	Glycosyl hydrolases family 32 protein OS=Arabidopsis thaliana GN=At1g62660 PE=3 SV=1	At1g62660	24.5	53.274	12	9	7	0.412	1.498	3.633	cytoplasm	GO:0008152 metabolic process; GO:0005975 carbohydrate metabolic process; GO:0044238 primary metabolic process; GO:0071704 organic substance metabolic process;		GO:0004553 hydrolase activity, hydrolyzing O-glycosyl compounds; GO:0016787 hydrolase activity; GO:0003824 catalytic activity; GO:0016798 hydrolase activity, acting on glycosyl bonds;	K01193	INV; beta-fructofuranosidase [EC:3.2.1.26]	ath00052 Galactose metabolism - Arabidopsis thaliana (thale cress); ath01100 Metabolic pathways - Arabidopsis thaliana (thale cress); ath00500 Starch and sucrose metabolism - Arabidopsis thaliana (thale cress);	IPR013148; IPR023296; IPR013189; IPR013320;	Glycosyl hydrolase family 32, N-terminal; Glycosyl hydrolase, five-bladed beta-propellor domain; Glycosyl hydrolase family 32, C-terminal; Concanavalin A-like lectin/glucanase domain;	G	KOG0228	Beta-fructofuranosidase (invertase)
A0A1P8AWN7	Wall-associated kinase family protein OS=Arabidopsis thaliana GN=At1g16260 PE=4 SV=1	At1g16260	1.7	80.133	3	1	1				chloroplast	GO:0016310 phosphorylation; GO:0044267 cellular protein metabolic process; GO:0044238 primary metabolic process; GO:0044237 cellular metabolic process; GO:0006796 phosphate-containing compound metabolic process; GO:0071704 organic substance metabolic process; GO:0008152 metabolic process; GO:0006468 protein phosphorylation; GO:0006793 phosphorus metabolic process; GO:0044260 cellular macromolecul…	GO:0031224 intrinsic component of membrane; GO:0016020 membrane; GO:0016021 integral component of membrane; GO:0044425 membrane part;	GO:1901265 nucleoside phosphate binding; GO:0016773 phosphotransferase activity, alcohol group as acceptor; GO:0004672 protein kinase activity; GO:0097159 organic cyclic compound binding; GO:1901363 heterocyclic compound binding; GO:0030247 polysaccharide binding; GO:0016301 kinase activity; GO:0003824 catalytic activity; GO:0032553 ribonucleotide binding; GO:0005488 binding; GO:0032550 purine ri…				IPR013695; IPR000719; IPR025287; IPR001245; IPR011009;	Wall-associated receptor kinase; Protein kinase domain; Wall-associated receptor kinase, galacturonan-binding domain; Serine-threonine/tyrosine-protein kinase catalytic domain; Protein kinase-like domain;	T	KOG1187	Serine/threonine protein kinase
A0A1P8AWT7	Catalase 3 OS=Arabidopsis thaliana GN=CAT3 PE=1 SV=1	CAT3	50.1	63.559	98	24	18	1.227	1.084	0.883	chloroplast	GO:0008152 metabolic process; GO:0006950 response to stress; GO:0055114 oxidation-reduction process; GO:0044710 single-organism metabolic process; GO:0006979 response to oxidative stress; GO:0044699 single-organism process; GO:0050896 response to stimulus;		GO:0097159 organic cyclic compound binding; GO:1901363 heterocyclic compound binding; GO:0020037 heme binding; GO:0003824 catalytic activity; GO:0005488 binding; GO:0016209 antioxidant activity; GO:0004096 catalase activity; GO:0004601 peroxidase activity; GO:0046906 tetrapyrrole binding; GO:0016491 oxidoreductase activity; GO:0016684 oxidoreductase activity, acting on peroxide as acceptor;	K03781	katE; catalase [EC:1.11.1.6]	ath04146 Peroxisome - Arabidopsis thaliana (thale cress); ath00380 Tryptophan metabolism - Arabidopsis thaliana (thale cress); ath01200 Carbon metabolism - Arabidopsis thaliana (thale cress); ath01100 Metabolic pathways - Arabidopsis thaliana (thale cress); ath00630 Glyoxylate and dicarboxylate metabolism - Arabidopsis thaliana (thale cress); ath04016 MAPK signaling pathway - plant - Arabidopsis …	IPR020835; IPR011614; IPR010582;	Catalase-like domain; Catalase core domain; Catalase immune-responsive domain;	P	KOG0047	Catalase
A0A1P8AWV1	Nitrobindin heme-binding domain protein OS=Arabidopsis thaliana GN=YUP8H12R.14 PE=4 SV=1	YUP8H12R.14	7.8	20.073	3	1	1				nucleus							IPR014878; IPR011038;	Domain of unknown function DUF1794; Calycin-like;	S	KOG3371	Uncharacterized conserved protein
A0A1P8AWW7	PLAC8 family protein OS=Arabidopsis thaliana GN=At1g63830 PE=4 SV=1	At1g63830	5.3	18.906	1	1	1				chloroplast
A0A1P8AWY1	High chlorophyll fluorescence phenotype 173 OS=Arabidopsis thaliana GN=HCF173 PE=4 SV=1	HCF173	25	61.83	24	11	11	1.047	1.175	1.122	chloroplast							IPR016040; IPR013857; IPR008979;	NAD(P)-binding domain; NADH:ubiquinone oxidoreductase intermediate-associated protein 30; Galactose-binding domain-like;	G	KOG1203	Predicted dehydrogenase
A0A1P8AWY5	Sirohydrochlorin ferrochelatase B OS=Arabidopsis thaliana GN=SIRB PE=4 SV=1	SIRB	49.1	24.103	13	6	6	1.479	0.892	0.603	chloroplast	GO:0009110 vitamin biosynthetic process; GO:0006725 cellular aromatic compound metabolic process; GO:0044699 single-organism process; GO:0009058 biosynthetic process; GO:1901566 organonitrogen compound biosynthetic process; GO:0044237 cellular metabolic process; GO:0071704 organic substance metabolic process; GO:0008152 metabolic process; GO:0006766 vitamin metabolic process; GO:0046483 heterocyc…		GO:0016829 lyase activity; GO:0003824 catalytic activity; GO:0016852 sirohydrochlorin cobaltochelatase activity;	K03794	sirB; sirohydrochlorin ferrochelatase [EC:4.99.1.4]	ath00860 Porphyrin and chlorophyll metabolism - Arabidopsis thaliana (thale cress); ath01100 Metabolic pathways - Arabidopsis thaliana (thale cress); ath01110 Biosynthesis of secondary metabolites - Arabidopsis thaliana (thale cress);	IPR002762;	Cobalamin (vitamin B12) biosynthesis CbiX;
A0A1P8AX49	Cytochrome B5 isoform B OS=Arabidopsis thaliana GN=CB5-B PE=3 SV=1	CB5-B	11.9	15.065	9	1	1	1.207	1.156	0.957	Golgi apparatus			GO:0097159 organic cyclic compound binding; GO:1901363 heterocyclic compound binding; GO:0020037 heme binding; GO:0046906 tetrapyrrole binding; GO:0005488 binding;	K23490			IPR001199;	Cytochrome b5-like heme/steroid binding domain;	C	KOG0537	Cytochrome b5
A0A1P8AX55	Proteasome endopeptidase complex OS=Arabidopsis thaliana GN=PAG1 PE=1 SV=1	PAG1	31.3	39.331	28	10	10	1.525	1.278	0.838	cytoskeleton	GO:0043632 modification-dependent macromolecule catabolic process; GO:0044265 cellular macromolecule catabolic process; GO:0051603 proteolysis involved in cellular protein catabolic process; GO:0044257 cellular protein catabolic process; GO:0019941 modification-dependent protein catabolic process; GO:0044267 cellular protein metabolic process; GO:0006511 ubiquitin-dependent protein catabolic proc…	GO:0019773 proteasome core complex, alpha-subunit complex; GO:1902494 catalytic complex; GO:0000502 proteasome complex; GO:0044464 cell part; GO:0005622 intracellular; GO:0005839 proteasome core complex; GO:0032991 macromolecular complex; GO:0044424 intracellular part; GO:1905368 peptidase complex; GO:0005623 cell; GO:0043234 protein complex; GO:1905369 endopeptidase complex;	GO:0004175 endopeptidase activity; GO:0004298 threonine-type endopeptidase activity; GO:0008233 peptidase activity; GO:0070003 threonine-type peptidase activity; GO:0003824 catalytic activity; GO:0070011 peptidase activity, acting on L-amino acid peptides; GO:0016787 hydrolase activity;	K02727	PSMA3; 20S proteasome subunit alpha 7 [EC:3.4.25.1]	ath03050 Proteasome - Arabidopsis thaliana (thale cress);	IPR029055; IPR000426;	Nucleophile aminohydrolases, N-terminal; Proteasome alpha-subunit, N-terminal domain;	O	KOG0184	20S proteasome, regulatory subunit alpha type PSMA3/PRE10
A0A1P8AXC1	FtsH extracellular protease family OS=Arabidopsis thaliana GN=VAR2 PE=3 SV=1	VAR2	52.4	74.677	177	31	17	0.994	1	1.006	chloroplast	GO:0006508 proteolysis; GO:0008152 metabolic process; GO:0043170 macromolecule metabolic process; GO:0019538 protein metabolic process; GO:0044238 primary metabolic process; GO:0071704 organic substance metabolic process;	GO:0016020 membrane;	GO:0005524 ATP binding; GO:0004222 metalloendopeptidase activity; GO:0008233 peptidase activity; GO:1901265 nucleoside phosphate binding; GO:0001882 nucleoside binding; GO:0043167 ion binding; GO:0016787 hydrolase activity; GO:0008237 metallopeptidase activity; GO:0000166 nucleotide binding; GO:0004175 endopeptidase activity; GO:0097159 organic cyclic compound binding; GO:1901363 heterocyclic com…	K03798			IPR003593; IPR003959; IPR000642; IPR027417;	AAA+ ATPase domain; ATPase, AAA-type, core; Peptidase M41; P-loop containing nucleoside triphosphate hydrolase;	O	KOG0731	AAA+-type ATPase containing the peptidase M41 domain
A0A1P8AXC4	Jacalin-related lectin 23 OS=Arabidopsis thaliana GN=JAL23 PE=4 SV=1	JAL23	28.4	56.342	19	11	10	0.847	1.825	2.155	cytoplasm			GO:0030246 carbohydrate binding; GO:0005488 binding;				IPR001229; IPR033734;	Jacalin-like lectin domain; Jacalin-like lectin domain, plant;
A0A1P8AXD8	Tubulin/FtsZ family protein OS=Arabidopsis thaliana GN=FTSZ2-1 PE=3 SV=1	FTSZ2-1	48.4	41.583	33	13	8	0.807	1.042	1.291	cytoplasm		GO:0044424 intracellular part; GO:0005623 cell; GO:0044464 cell part; GO:0005622 intracellular; GO:0005737 cytoplasm;	GO:1901265 nucleoside phosphate binding; GO:0001882 nucleoside binding; GO:0043167 ion binding; GO:0016817 hydrolase activity, acting on acid anhydrides; GO:0016787 hydrolase activity; GO:0000166 nucleotide binding; GO:0017111 nucleoside-triphosphatase activity; GO:0097159 organic cyclic compound binding; GO:1901363 heterocyclic compound binding; GO:0032549 ribonucleoside binding; GO:0097367 carb…	K03531			IPR024757; IPR003008; IPR008280; IPR018316;	Cell division protein FtsZ, C-terminal; Tubulin/FtsZ, GTPase domain; Tubulin/FtsZ, C-terminal; Tubulin/FtsZ, 2-layer sandwich domain;
A0A1P8AXQ5	Acetone-cyanohydrin lyase OS=Arabidopsis thaliana GN=ACL PE=4 SV=1	ACL	41.4	31.4	33	9	9	0.892	0.963	1.08	cytoplasm							IPR029058; IPR000073;	Alpha/Beta hydrolase fold; Alpha/beta hydrolase fold-1;
A0A1P8AXW4	Nicotinate phosphoribosyltransferase 2 OS=Arabidopsis thaliana GN=NAPRT2 PE=4 SV=1	NAPRT2	15.6	60.982	16	8	2	1.103	0.924	0.838	cytoplasm	GO:0051188 cofactor biosynthetic process; GO:0043173 nucleotide salvage; GO:0009165 nucleotide biosynthetic process; GO:0019362 pyridine nucleotide metabolic process; GO:0006725 cellular aromatic compound metabolic process; GO:0046496 nicotinamide nucleotide metabolic process; GO:0009117 nucleotide metabolic process; GO:0044699 single-organism process; GO:0009058 biosynthetic process; GO:0019363 …		GO:0016763 transferase activity, transferring pentosyl groups; GO:0004516 nicotinate phosphoribosyltransferase activity; GO:0016757 transferase activity, transferring glycosyl groups; GO:0004514 nicotinate-nucleotide diphosphorylase (carboxylating) activity; GO:0003824 catalytic activity; GO:0016740 transferase activity;	K00763	pncB; nicotinate phosphoribosyltransferase [EC:6.3.4.21]	ath00760 Nicotinate and nicotinamide metabolism - Arabidopsis thaliana (thale cress); ath01100 Metabolic pathways - Arabidopsis thaliana (thale cress);	IPR002638;	Quinolinate phosphoribosyl transferase, C-terminal;	H	KOG2511	Nicotinic acid phosphoribosyltransferase
A0A1P8AXX7	PITH domain protein (DUF1000) OS=Arabidopsis thaliana GN=At2g25950 PE=4 SV=1	At2g25950	29.3	21.396	3	3	3			1.436	nucleus							IPR008979; IPR010400;	Galactose-binding domain-like; PITH domain;	O	KOG1730	Thioredoxin-like protein
A0A1P8AXX8	Uncharacterized protein OS=Arabidopsis thaliana GN=At2g34310 PE=1 SV=1	At2g34310	20.9	25.295	12	5	5	0.807	1.325	1.642	nucleus
A0A1P8AXZ2	UDP-Glycosyltransferase superfamily protein OS=Arabidopsis thaliana GN=At2g30150 PE=4 SV=1	At2g30150	5.7	51.349	1	2	2				chloroplast	GO:0008152 metabolic process;		GO:0016757 transferase activity, transferring glycosyl groups; GO:0016758 transferase activity, transferring hexosyl groups; GO:0003824 catalytic activity; GO:0016740 transferase activity;						GC	KOG1192	UDP-glucuronosyl and UDP-glucosyl transferase
A0A1P8AY36	Ribosomal protein L18ae/LX family protein OS=Arabidopsis thaliana GN=At2g34480 PE=1 SV=1	At2g34480	24.4	25.73	25	7	2	0.92	1.283	1.394	chloroplast	GO:0006518 peptide metabolic process; GO:0043043 peptide biosynthetic process; GO:0044267 cellular protein metabolic process; GO:0006807 nitrogen compound metabolic process; GO:0009058 biosynthetic process; GO:0043603 cellular amide metabolic process; GO:0044238 primary metabolic process; GO:1901566 organonitrogen compound biosynthetic process; GO:1901576 organic substance biosynthetic process; G…	GO:0005840 ribosome; GO:0043226 organelle; GO:0043229 intracellular organelle; GO:0043232 intracellular non-membrane-bounded organelle; GO:0044464 cell part; GO:0005622 intracellular; GO:0005737 cytoplasm; GO:0032991 macromolecular complex; GO:0044424 intracellular part; GO:1990904 ribonucleoprotein complex; GO:0005623 cell; GO:0030529 intracellular ribonucleoprotein complex; GO:0044444 cytoplasm…	GO:0003735 structural constituent of ribosome; GO:0005198 structural molecule activity;	K02882	RP-L18Ae; large subunit ribosomal protein L18Ae	ath03010 Ribosome - Arabidopsis thaliana (thale cress);	IPR023573;	Ribosomal protein 50S-L18Ae/60S-L20/60S-L18A;	J	KOG0829	60S ribosomal protein L18A
A0A1P8AY87	Protein phosphatase 5.2 OS=Arabidopsis thaliana GN=PP5.2 PE=4 SV=1	PP5.2	16.2	60.226	18	9	9	1.2	1.014	0.845	plasma membrane			GO:0016787 hydrolase activity; GO:0005515 protein binding; GO:0003824 catalytic activity; GO:0005488 binding;	K04460			IPR029052; IPR004843; IPR013235; IPR011990; IPR013026; IPR006186;	Metallo-dependent phosphatase-like; Calcineurin-like phosphoesterase domain, ApaH type; PPP domain; Tetratricopeptide-like helical domain; Tetratricopeptide repeat-containing domain; Serine/threonine-specific protein phosphatase/bis(5-nucleosyl)-tetraphosphatase;	R	KOG0376	Serine-threonine phosphatase 2A, catalytic subunit
A0A1P8AYB1	Senescence/dehydration-associated protein-like protein OS=Arabidopsis thaliana GN=ERD7 PE=1 SV=1	ERD7	21.8	43.055	14	7	7	1.283	1.156	0.901	cytoplasm				K19366	SPG20; spartin	ath04144 Endocytosis - Arabidopsis thaliana (thale cress);	IPR009686;	Senescence/spartin-associated;
A0A1P8AYH5	Phospholipase-like protein (PEARLI 4) family protein OS=Arabidopsis thaliana GN=pEARLI4 PE=1 SV=1	pEARLI4	3.1	80.907	6	2	2	1.307	0.902	0.69	nucleus
A0A1P8AYM6	NAD(P)-binding Rossmann-fold superfamily protein OS=Arabidopsis thaliana GN=At2g29320 PE=4 SV=1	At2g29320	8.4	27.049	1	2	1				vacuolar membrane				K08081	TR1; tropinone reductase I [EC:1.1.1.206]	ath01100 Metabolic pathways - Arabidopsis thaliana (thale cress); ath00960 Tropane, piperidine and pyridine alkaloid biosynthesis - Arabidopsis thaliana (thale cress); ath01110 Biosynthesis of secondary metabolites - Arabidopsis thaliana (thale cress);	IPR016040;	NAD(P)-binding domain;	R	KOG0725	Reductases with broad range of substrate specificities
A0A1P8AZ38	Sulfhydryl oxidase OS=Arabidopsis thaliana GN=QSOX2 PE=4 SV=1	QSOX2	3	49.967	1	1	1				nucleus	GO:0044699 single-organism process; GO:0008152 metabolic process; GO:0055114 oxidation-reduction process; GO:0044710 single-organism metabolic process;		GO:0016667 oxidoreductase activity, acting on a sulfur group of donors; GO:0003824 catalytic activity; GO:0016972 thiol oxidase activity; GO:0016670 oxidoreductase activity, acting on a sulfur group of donors, oxygen as acceptor; GO:0016491 oxidoreductase activity;	K10758			IPR017905; IPR012336;	ERV/ALR sulfhydryl oxidase domain; Thioredoxin-like fold;	D	KOG1731	FAD-dependent sulfhydryl oxidase/quiescin and related proteins
A0A1P8AZ55	Protein kinase superfamily protein OS=Arabidopsis thaliana GN=PTI1-4 PE=4 SV=1	PTI1-4	19.8	27.059	2	4	1				chloroplast	GO:0016310 phosphorylation; GO:0044267 cellular protein metabolic process; GO:0044238 primary metabolic process; GO:0044237 cellular metabolic process; GO:0006796 phosphate-containing compound metabolic process; GO:0071704 organic substance metabolic process; GO:0008152 metabolic process; GO:0006468 protein phosphorylation; GO:0006793 phosphorus metabolic process; GO:0044260 cellular macromolecul…		GO:0005524 ATP binding; GO:1901265 nucleoside phosphate binding; GO:0016773 phosphotransferase activity, alcohol group as acceptor; GO:0001882 nucleoside binding; GO:0043167 ion binding; GO:0004672 protein kinase activity; GO:0000166 nucleotide binding; GO:0097159 organic cyclic compound binding; GO:1901363 heterocyclic compound binding; GO:0032549 ribonucleoside binding; GO:0097367 carbohydrate …	K13436	PTI1; pto-interacting protein 1 [EC:2.7.11.1]	ath04626 Plant-pathogen interaction - Arabidopsis thaliana (thale cress);	IPR000719; IPR001245; IPR011009;	Protein kinase domain; Serine-threonine/tyrosine-protein kinase catalytic domain; Protein kinase-like domain;	T	KOG1187	Serine/threonine protein kinase
A0A1P8AZ72	"Cytochrome P450, family 709, subfamily B, polypeptide 2 OS=Arabidopsis thaliana GN=CYP709B2 PE=4 SV=1"	CYP709B2	2.7	50.489	2	1	1				chloroplast	GO:0044699 single-organism process; GO:0008152 metabolic process; GO:0055114 oxidation-reduction process; GO:0044710 single-organism metabolic process;		GO:0097159 organic cyclic compound binding; GO:1901363 heterocyclic compound binding; GO:0020037 heme binding; GO:0005506 iron ion binding; GO:0046914 transition metal ion binding; GO:0003824 catalytic activity; GO:0005488 binding; GO:0043167 ion binding; GO:0043169 cation binding; GO:0046872 metal ion binding; GO:0016705 oxidoreductase activity, acting on paired donors, with incorporation or red…	K20660					QI	KOG0157	Cytochrome P450 CYP4/CYP19/CYP26 subfamilies
A0A1P8AZB4	Beta-galactosidase OS=Arabidopsis thaliana GN=BGAL8 PE=3 SV=1	BGAL8	32.2	77.06	31	15	14	0.686	0.97	1.414	endoplasmic reticulum	GO:0008152 metabolic process; GO:0005975 carbohydrate metabolic process; GO:0044238 primary metabolic process; GO:0071704 organic substance metabolic process;		GO:0004553 hydrolase activity, hydrolyzing O-glycosyl compounds; GO:0016787 hydrolase activity; GO:0003824 catalytic activity; GO:0016798 hydrolase activity, acting on glycosyl bonds;				IPR031330; IPR017853; IPR013781; IPR008979;	Glycoside hydrolase 35, catalytic domain; Glycoside hydrolase superfamily; Glycoside hydrolase, catalytic domain; Galactose-binding domain-like;	G	KOG0496	Beta-galactosidase
A0A1P8AZF0	Somatic embryogenesis receptor-like kinase 5 OS=Arabidopsis thaliana GN=SERK5 PE=3 SV=1	SERK5	3.1	54.058	1	1	1				cytoplasm	GO:0016310 phosphorylation; GO:0044267 cellular protein metabolic process; GO:0044238 primary metabolic process; GO:0044237 cellular metabolic process; GO:0006796 phosphate-containing compound metabolic process; GO:0071704 organic substance metabolic process; GO:0008152 metabolic process; GO:0006468 protein phosphorylation; GO:0006793 phosphorus metabolic process; GO:0044260 cellular macromolecul…		GO:0005524 ATP binding; GO:1901265 nucleoside phosphate binding; GO:0016773 phosphotransferase activity, alcohol group as acceptor; GO:0001882 nucleoside binding; GO:0043167 ion binding; GO:0004672 protein kinase activity; GO:0000166 nucleotide binding; GO:0097159 organic cyclic compound binding; GO:1901363 heterocyclic compound binding; GO:0032549 ribonucleoside binding; GO:0097367 carbohydrate …				IPR000719; IPR032675; IPR013320; IPR011009;	Protein kinase domain; Leucine-rich repeat domain, L domain-like; Concanavalin A-like lectin/glucanase domain; Protein kinase-like domain;	T	KOG1187	Serine/threonine protein kinase
A0A1P8AZH4	Nitrilase-like protein 1 OS=Arabidopsis thaliana GN=NLP1 PE=4 SV=1	NLP1	19.5	24.458	8	5	5	0.914	1.007	1.101	extracellular	GO:0006807 nitrogen compound metabolic process; GO:0008152 metabolic process;		GO:0016787 hydrolase activity; GO:0003824 catalytic activity; GO:0016810 hydrolase activity, acting on carbon-nitrogen (but not peptide) bonds;	K12251	aguB; N-carbamoylputrescine amidase [EC:3.5.1.53]	ath01100 Metabolic pathways - Arabidopsis thaliana (thale cress); ath00330 Arginine and proline metabolism - Arabidopsis thaliana (thale cress);	IPR003010;	Carbon-nitrogen hydrolase;	E	KOG0806	Carbon-nitrogen hydrolase
A0A1P8AZL4	Uroporphyrinogen-III synthase family protein OS=Arabidopsis thaliana GN=HEMD PE=4 SV=1	HEMD	24	26.824	13	5	5	0.681	0.949	1.394	chloroplast	GO:0018130 heterocycle biosynthetic process; GO:0006725 cellular aromatic compound metabolic process; GO:0006807 nitrogen compound metabolic process; GO:1901360 organic cyclic compound metabolic process; GO:0009058 biosynthetic process; GO:1901566 organonitrogen compound biosynthetic process; GO:1901576 organic substance biosynthetic process; GO:0044237 cellular metabolic process; GO:0044249 cell…		GO:0016829 lyase activity; GO:0016836 hydro-lyase activity; GO:0003824 catalytic activity; GO:0004852 uroporphyrinogen-III synthase activity; GO:0016835 carbon-oxygen lyase activity;	K01719	hemD; uroporphyrinogen-III synthase [EC:4.2.1.75]	ath00860 Porphyrin and chlorophyll metabolism - Arabidopsis thaliana (thale cress); ath01100 Metabolic pathways - Arabidopsis thaliana (thale cress); ath01110 Biosynthesis of secondary metabolites - Arabidopsis thaliana (thale cress);	IPR003754;	Tetrapyrrole biosynthesis, uroporphyrinogen III synthase;
A0A1P8AZR2	Neutral/alkaline non-lysosomal ceramidase OS=Arabidopsis thaliana GN=At2g38010 PE=4 SV=1	At2g38010	4.9	83.207	7	3	3	0.572	0.994	1.737	plasma membrane				K12349	ASAH2; neutral ceramidase [EC:3.5.1.23]	ath00600 Sphingolipid metabolism - Arabidopsis thaliana (thale cress); ath01100 Metabolic pathways - Arabidopsis thaliana (thale cress);	IPR031329; IPR031331;	Neutral/alkaline non-lysosomal ceramidase, N-terminal; Neutral/alkaline non-lysosomal ceramidase, C-terminal;	T	KOG2232	Ceramidases
A0A1P8AZX9	Structural maintenance of chromosomes (SMC) family protein OS=Arabidopsis thaliana GN=TTN7 PE=4 SV=1	TTN7	1	124.52	1	1	1				cytoplasm	GO:0016043 cellular component organization; GO:0051276 chromosome organization; GO:0009987 cellular process; GO:0006996 organelle organization; GO:0071840 cellular component organization or biogenesis;	GO:0043226 organelle; GO:0043229 intracellular organelle; GO:0043232 intracellular non-membrane-bounded organelle; GO:0044464 cell part; GO:0005622 intracellular; GO:0005694 chromosome; GO:0044424 intracellular part; GO:0005623 cell; GO:0043228 non-membrane-bounded organelle;	GO:0005524 ATP binding; GO:1901265 nucleoside phosphate binding; GO:0001882 nucleoside binding; GO:0043167 ion binding; GO:0005515 protein binding; GO:0000166 nucleotide binding; GO:0097159 organic cyclic compound binding; GO:1901363 heterocyclic compound binding; GO:0032549 ribonucleoside binding; GO:0097367 carbohydrate derivative binding; GO:0032553 ribonucleotide binding; GO:0005488 binding; …	K06669			IPR010935; IPR027417; IPR003395;	SMCs flexible hinge; P-loop containing nucleoside triphosphate hydrolase; RecF/RecN/SMC, N-terminal;	D	KOG0964	Structural maintenance of chromosome protein 3 (sister chromatid cohesion complex Cohesin, subunit SMC3)
A0A1P8B021	Pyridoxal phosphate (PLP)-dependent transferases superfamily protein OS=Arabidopsis thaliana GN=AAS PE=3 SV=1	AAS	11.9	51.223	5	3	3	2.07	1.062	0.513	chloroplast	GO:0044281 small molecule metabolic process; GO:0044763 single-organism cellular process; GO:0006807 nitrogen compound metabolic process; GO:0044699 single-organism process; GO:0044238 primary metabolic process; GO:0044237 cellular metabolic process; GO:0071704 organic substance metabolic process; GO:0008152 metabolic process; GO:0006520 cellular amino acid metabolic process; GO:0044710 single-or…		GO:0097159 organic cyclic compound binding; GO:1901363 heterocyclic compound binding; GO:0003824 catalytic activity; GO:0005488 binding; GO:0016830 carbon-carbon lyase activity; GO:0043167 ion binding; GO:0016831 carboxy-lyase activity; GO:0016829 lyase activity; GO:0043168 anion binding; GO:0048037 cofactor binding; GO:0030170 pyridoxal phosphate binding;	K01593	DDC; aromatic-L-amino-acid/L-tryptophan decarboxylase [EC:4.1.1.28 4.1.1.105]	ath00380 Tryptophan metabolism - Arabidopsis thaliana (thale cress); ath00350 Tyrosine metabolism - Arabidopsis thaliana (thale cress); ath01100 Metabolic pathways - Arabidopsis thaliana (thale cress); ath00950 Isoquinoline alkaloid biosynthesis - Arabidopsis thaliana (thale cress); ath00965 Betalain biosynthesis - Arabidopsis thaliana (thale cress); ath00360 Phenylalanine metabolism - Arabidopsi…	IPR015424; IPR015422; IPR015421;	Pyridoxal phosphate-dependent transferase; Pyridoxal phosphate-dependent transferase, major region, subdomain 2; Pyridoxal phosphate-dependent transferase, major region, subdomain 1;	E	KOG0628	Aromatic-L-amino-acid/L-histidine decarboxylase
A0A1P8B0B7	IQ-domain 29 OS=Arabidopsis thaliana GN=IQD29 PE=1 SV=1	IQD29	2.5	65.266	1	1	1				nucleus			GO:0005515 protein binding; GO:0005488 binding;				IPR025064;	Domain of unknown function DUF4005;
A0A1P8B0P3	Phospholipase A2 family protein OS=Arabidopsis thaliana GN=PLA2-ALPHA PE=3 SV=1	PLA2-ALPHA	8.1	16.266	3	1	1				extracellular	GO:0046717 acid secretion; GO:0044699 single-organism process; GO:0050482 arachidonic acid secretion; GO:0044255 cellular lipid metabolic process; GO:0044237 cellular metabolic process; GO:0006796 phosphate-containing compound metabolic process; GO:0071704 organic substance metabolic process; GO:0051234 establishment of localization; GO:0032309 icosanoid secretion; GO:0008152 metabolic process; G…		GO:0052689 carboxylic ester hydrolase activity; GO:0003824 catalytic activity; GO:0004623 phospholipase A2 activity; GO:0016788 hydrolase activity, acting on ester bonds; GO:0004620 phospholipase activity; GO:0016787 hydrolase activity; GO:0016298 lipase activity;	K01047	PLA2G; secretory phospholipase A2 [EC:3.1.1.4]	ath00565 Ether lipid metabolism - Arabidopsis thaliana (thale cress); ath00590 Arachidonic acid metabolism - Arabidopsis thaliana (thale cress); ath00592 alpha-Linolenic acid metabolism - Arabidopsis thaliana (thale cress); ath00564 Glycerophospholipid metabolism - Arabidopsis thaliana (thale cress); ath01100 Metabolic pathways - Arabidopsis thaliana (thale cress); ath00591 Linoleic acid metaboli…	IPR016090;	Phospholipase A2 domain;
A0A1P8B0S6	Uncharacterized protein OS=Arabidopsis thaliana GN=At2g34510 PE=4 SV=1	At2g34510	25.4	34.879	14	6	6	1.433	1.334	0.931	cytoplasm							IPR006946; IPR008979;	Domain of unknown function DUF642; Galactose-binding domain-like;
A0A1P8B0T2	Electron-transfer flavoprotein:ubiquinone oxidoreductase OS=Arabidopsis thaliana GN=ETFQO PE=4 SV=1	ETFQO	4.6	64.712	3	2	2				chloroplast	GO:0044699 single-organism process; GO:0008152 metabolic process; GO:0055114 oxidation-reduction process; GO:0044710 single-organism metabolic process;		GO:0003824 catalytic activity; GO:0016491 oxidoreductase activity;	K00311			IPR023753;	FAD/NAD(P)-binding domain;	C	KOG2415	Electron transfer flavoprotein ubiquinone oxidoreductase
A0A1P8B0W9	GRIM-19 protein OS=Arabidopsis thaliana GN=At2g33220 PE=4 SV=1	At2g33220	33.3	19.647	23	6	3	0.864	0.64	0.741	cytoplasm				K11353	NDUFA13; NADH dehydrogenase (ubiquinone) 1 alpha subcomplex subunit 13	ath00190 Oxidative phosphorylation - Arabidopsis thaliana (thale cress); ath01100 Metabolic pathways - Arabidopsis thaliana (thale cress);			CD	KOG3300	NADH:ubiquinone oxidoreductase, B16.6 subunit/cell death-regulatory protein
A0A1P8B0X3	Outer arm dynein light chain 1 protein OS=Arabidopsis thaliana GN=AIR9 PE=1 SV=1	AIR9	1.8	194.13	2	2	2			0.961	chloroplast			GO:0005515 protein binding; GO:0005488 binding;				IPR032675;	Leucine-rich repeat domain, L domain-like;	T	KOG0531	Protein phosphatase 1, regulatory subunit, and related proteins
A0A1P8B108	Putative N-acetyl-gamma-glutamyl-phosphate reductase OS=Arabidopsis thaliana GN=At2g19940 PE=3 SV=1	At2g19940	39.3	42.822	30	11	11	0.931	1.019	1.094	cytoplasm	GO:0009064 glutamine family amino acid metabolic process; GO:0008652 cellular amino acid biosynthetic process; GO:0006526 arginine biosynthetic process; GO:0016053 organic acid biosynthetic process; GO:0044711 single-organism biosynthetic process; GO:0055114 oxidation-reduction process; GO:0044281 small molecule metabolic process; GO:0006525 arginine metabolic process; GO:0044763 single-organism …	GO:0044424 intracellular part; GO:0005623 cell; GO:0044464 cell part; GO:0005622 intracellular; GO:0005737 cytoplasm;	GO:1901265 nucleoside phosphate binding; GO:0046983 protein dimerization activity; GO:0016903 oxidoreductase activity, acting on the aldehyde or oxo group of donors; GO:0005515 protein binding; GO:0000166 nucleotide binding; GO:0048037 cofactor binding; GO:0016491 oxidoreductase activity; GO:0016620 oxidoreductase activity, acting on the aldehyde or oxo group of donors, NAD or NADP as acceptor; G…	K00145	argC; N-acetyl-gamma-glutamyl-phosphate reductase [EC:1.2.1.38]	ath01230 Biosynthesis of amino acids - Arabidopsis thaliana (thale cress); ath00220 Arginine biosynthesis - Arabidopsis thaliana (thale cress); ath01100 Metabolic pathways - Arabidopsis thaliana (thale cress); ath01210 2-Oxocarboxylic acid metabolism - Arabidopsis thaliana (thale cress); ath01110 Biosynthesis of secondary metabolites - Arabidopsis thaliana (thale cress);	IPR012280; IPR000534; IPR016040;	Semialdehyde dehydrogenase, dimerisation domain; Semialdehyde dehydrogenase, NAD-binding; NAD(P)-binding domain;	E	KOG4354	N-acetyl-gamma-glutamyl-phosphate reductase
A0A1P8B1A9	RNA-dependent RNA polymerase OS=Arabidopsis thaliana GN=At2g19920 PE=3 SV=1	At2g19920	1.1	105.11	2	1	1				nucleus			GO:0016779 nucleotidyltransferase activity; GO:0034062 5'-3' RNA polymerase activity; GO:0016740 transferase activity; GO:0003824 catalytic activity; GO:0097747 RNA polymerase activity; GO:0003968 RNA-directed 5'-3' RNA polymerase activity; GO:0016772 transferase activity, transferring phosphorus-containing groups;	K11699					A	KOG0988	RNA-directed RNA polymerase QDE-1 required for posttranscriptional gene silencing and RNA interference
A0A1P8B1B5	Glycine-rich protein 3 short isoform OS=Arabidopsis thaliana GN=GRP3S PE=4 SV=1	GRP3S	22.7	13.363	18	2	2	0.185	12.031	65.024	extracellular
A0A1P8B1E5	3-phosphoshikimate 1-carboxyvinyltransferase OS=Arabidopsis thaliana GN=At2g45300 PE=3 SV=1	At2g45300	14.3	55.384	19	6	3	1.288	1.072	0.832	chloroplast	GO:0008652 cellular amino acid biosynthetic process; GO:0009072 aromatic amino acid family metabolic process; GO:0016053 organic acid biosynthetic process; GO:0044711 single-organism biosynthetic process; GO:0006725 cellular aromatic compound metabolic process; GO:0044281 small molecule metabolic process; GO:0044763 single-organism cellular process; GO:0044699 single-organism process; GO:0006807 …		GO:0003866 3-phosphoshikimate 1-carboxyvinyltransferase activity; GO:0016765 transferase activity, transferring alkyl or aryl (other than methyl) groups; GO:0003824 catalytic activity; GO:0016740 transferase activity;	K00800	aroA; 3-phosphoshikimate 1-carboxyvinyltransferase [EC:2.5.1.19]	ath01230 Biosynthesis of amino acids - Arabidopsis thaliana (thale cress); ath00400 Phenylalanine, tyrosine and tryptophan biosynthesis - Arabidopsis thaliana (thale cress); ath01100 Metabolic pathways - Arabidopsis thaliana (thale cress); ath01110 Biosynthesis of secondary metabolites - Arabidopsis thaliana (thale cress);	IPR001986; IPR013792;	Enolpyruvate transferase domain; RNA 3'-terminal phosphate cyclase/enolpyruvate transferase, alpha/beta;	E	KOG0692	Pentafunctional AROM protein
A0A1P8B1L4	Annexin 4 OS=Arabidopsis thaliana GN=ANNAT4 PE=4 SV=1	ANNAT4	18.5	34.494	8	5	5	0.733	1.449	1.977	cytoplasm			GO:0005544 calcium-dependent phospholipid binding; GO:0005488 binding; GO:0005543 phospholipid binding; GO:0043167 ion binding; GO:0008289 lipid binding; GO:0043169 cation binding; GO:0046872 metal ion binding; GO:0043168 anion binding; GO:0005509 calcium ion binding;	K17098					U	KOG0819	Annexin
A0A1P8B252	Peptidylprolyl isomerase OS=Arabidopsis thaliana GN=At2g43560 PE=4 SV=1	At2g43560	43.1	17.632	26	8	8	0.687	0.723	1.053	cytoplasm				K01802			IPR001179;	FKBP-type peptidyl-prolyl cis-trans isomerase domain;	O	KOG0552	FKBP-type peptidyl-prolyl cis-trans isomerase
A0A1P8B2P5	D-aminoacyl-tRNA deacylase OS=Arabidopsis thaliana GN=GEK1 PE=4 SV=1	GEK1	16.6	39.774	3	4	4			0.61	chloroplast			GO:0016787 hydrolase activity; GO:0052689 carboxylic ester hydrolase activity; GO:0003824 catalytic activity; GO:0051499 D-aminoacyl-tRNA deacylase activity; GO:0016788 hydrolase activity, acting on ester bonds;	K09716
A0A1P8B2P7	AT hook motif DNA-binding family protein OS=Arabidopsis thaliana GN=AHL9 PE=4 SV=1	AHL9	3.6	28.473	2	1	1				nucleus			GO:0097159 organic cyclic compound binding; GO:1901363 heterocyclic compound binding; GO:0003677 DNA binding; GO:0005488 binding; GO:0003676 nucleic acid binding;				IPR005175;	PPC domain;
A0A1P8B2S3	UDP-glucosyl transferase 74D1 OS=Arabidopsis thaliana GN=UGT74D1 PE=4 SV=1	UGT74D1	16.1	54.919	12	5	5	0.773	0.984	1.273	chloroplast	GO:0008152 metabolic process;		GO:0016757 transferase activity, transferring glycosyl groups; GO:0016758 transferase activity, transferring hexosyl groups; GO:0003824 catalytic activity; GO:0016740 transferase activity;						GC	KOG1192	UDP-glucuronosyl and UDP-glucosyl transferase
A0A1P8B2X5	Regulatory particle non-ATPase 13 OS=Arabidopsis thaliana GN=RPN13 PE=4 SV=1	RPN13	19.3	32.771	6	4	4	0.79	0.635	0.805	nucleus		GO:0043226 organelle; GO:0043231 intracellular membrane-bounded organelle; GO:0043229 intracellular organelle; GO:0005634 nucleus; GO:0044464 cell part; GO:0005622 intracellular; GO:0005737 cytoplasm; GO:0044424 intracellular part; GO:0043227 membrane-bounded organelle; GO:0005623 cell;		K06691	RPN13; 26S proteasome regulatory subunit N13	ath03050 Proteasome - Arabidopsis thaliana (thale cress);	IPR032368;	UCH-binding domain;	R	KOG3037	Cell membrane glycoprotein
A0A1P8B2Y3	P-loop containing nucleoside triphosphate hydrolases superfamily protein OS=Arabidopsis thaliana GN=SYD PE=1 SV=1	SYD	2.1	386.48	4	5	5	0.903	2.327	2.578	nucleus	GO:0050794 regulation of cellular process; GO:0010468 regulation of gene expression; GO:0006355 regulation of transcription, DNA-templated; GO:0031326 regulation of cellular biosynthetic process; GO:0080090 regulation of primary metabolic process; GO:0060255 regulation of macromolecule metabolic process; GO:0019219 regulation of nucleobase-containing compound metabolic process; GO:0010556 regulat…	GO:0043226 organelle; GO:0043231 intracellular membrane-bounded organelle; GO:0043229 intracellular organelle; GO:0005634 nucleus; GO:0044464 cell part; GO:0005622 intracellular; GO:0044424 intracellular part; GO:0043227 membrane-bounded organelle; GO:0005623 cell;	GO:0042393 histone binding; GO:0005524 ATP binding; GO:1901265 nucleoside phosphate binding; GO:0001882 nucleoside binding; GO:0043167 ion binding; GO:0005515 protein binding; GO:0000166 nucleotide binding; GO:0097159 organic cyclic compound binding; GO:1901363 heterocyclic compound binding; GO:0032549 ribonucleoside binding; GO:0097367 carbohydrate derivative binding; GO:0032553 ribonucleotide b…				IPR014978; IPR014001; IPR027417; IPR029295; IPR001650; IPR014012; IPR000330;	Glutamine-Leucine-Glutamine, QLQ; Helicase superfamily 1/2, ATP-binding domain; P-loop containing nucleoside triphosphate hydrolase; Snf2, ATP coupling domain; Helicase, C-terminal; Helicase/SANT-associated domain; SNF2-related, N-terminal domain;	S	KOG1181	FOG: Low-complexity
A0A1P8B372	RAC-like 3 OS=Arabidopsis thaliana GN=RAC3 PE=3 SV=1	RAC3	9.6	16.169	1	1	1				nucleus	GO:0050794 regulation of cellular process; GO:0044700 single organism signaling; GO:0051716 cellular response to stimulus; GO:0007165 signal transduction; GO:0050789 regulation of biological process; GO:0007154 cell communication; GO:0035556 intracellular signal transduction; GO:0044699 single-organism process; GO:0007264 small GTPase mediated signal transduction; GO:0023052 signaling; GO:0050896…		GO:1901265 nucleoside phosphate binding; GO:0001882 nucleoside binding; GO:0043167 ion binding; GO:0000166 nucleotide binding; GO:0097159 organic cyclic compound binding; GO:1901363 heterocyclic compound binding; GO:0032549 ribonucleoside binding; GO:0097367 carbohydrate derivative binding; GO:0032553 ribonucleotide binding; GO:0005488 binding; GO:0032550 purine ribonucleoside binding; GO:0043168…	K04392	RAC1; Ras-related C3 botulinum toxin substrate 1	ath04933 AGE-RAGE signaling pathway in diabetic complications - Arabidopsis thaliana (thale cress); ath04145 Phagosome - Arabidopsis thaliana (thale cress);	IPR005225; IPR027417;	Small GTP-binding protein domain; P-loop containing nucleoside triphosphate hydrolase;	R	KOG0393	Ras-related small GTPase, Rho type
A0A1P8B392	Acetamidase/Formamidase family protein OS=Arabidopsis thaliana GN=At4g37560 PE=4 SV=1	At4g37560	10.7	45.426	4	4	2				chloroplast			GO:0016787 hydrolase activity; GO:0016811 hydrolase activity, acting on carbon-nitrogen (but not peptide) bonds, in linear amides; GO:0003824 catalytic activity; GO:0016810 hydrolase activity, acting on carbon-nitrogen (but not peptide) bonds;	K01455	E3.5.1.49; formamidase [EC:3.5.1.49]	ath01200 Carbon metabolism - Arabidopsis thaliana (thale cress); ath00910 Nitrogen metabolism - Arabidopsis thaliana (thale cress); ath01100 Metabolic pathways - Arabidopsis thaliana (thale cress); ath00460 Cyanoamino acid metabolism - Arabidopsis thaliana (thale cress); ath00630 Glyoxylate and dicarboxylate metabolism - Arabidopsis thaliana (thale cress);
A0A1P8B3B6	Beta-adaptin-like protein OS=Arabidopsis thaliana GN=At4g23460 PE=3 SV=1	At4g23460	4	88.481	6	3	2	1.516	0.959	0.633	chloroplast	GO:0045184 establishment of protein localization; GO:0006810 transport; GO:0046907 intracellular transport; GO:0070727 cellular macromolecule localization; GO:0051649 establishment of localization in cell; GO:0016192 vesicle-mediated transport; GO:0006886 intracellular protein transport; GO:0071702 organic substance transport; GO:0008104 protein localization; GO:0033036 macromolecule localization…	GO:0016020 membrane; GO:0030119 AP-type membrane coat adaptor complex; GO:0098796 membrane protein complex; GO:0048475 coated membrane; GO:0005737 cytoplasm; GO:0032991 macromolecular complex; GO:0044424 intracellular part; GO:0005623 cell; GO:0044425 membrane part; GO:0005622 intracellular; GO:0044464 cell part; GO:0030131 clathrin adaptor complex; GO:0030118 clathrin coat; GO:0030117 membrane c…	GO:0005488 binding;	K12392			IPR008152; IPR011989; IPR002553; IPR013037; IPR015151; IPR012295; IPR016024; IPR009028; IPR013041;	Clathrin adaptor, alpha/beta/gamma-adaptin, appendage, Ig-like subdomain; Armadillo-like helical; Clathrin/coatomer adaptor, adaptin-like, N-terminal; Clathrin adaptor, beta-adaptin, appendage, Ig-like subdomain; Beta-adaptin appendage, C-terminal subdomain; Beta2-adaptin/TBP, C-terminal domain; Armadillo-type fold; Coatomer/calthrin adaptor appendage, C-terminal subdomain; Coatomer/clathrin adap…	U	KOG1061	Vesicle coat complex AP-1/AP-2/AP-4, beta subunit
A0A1P8B3H0	S-adenosyl-L-methionine-dependent methyltransferases superfamily protein OS=Arabidopsis thaliana GN=CCoAOMT1 PE=1 SV=1	CCoAOMT1	40.2	32.473	31	7	7	1.745	0.883	0.506	cytoplasm			GO:0016741 transferase activity, transferring one-carbon groups; GO:0008171 O-methyltransferase activity; GO:0008168 methyltransferase activity; GO:0003824 catalytic activity; GO:0016740 transferase activity;	K00588	E2.1.1.104; caffeoyl-CoA O-methyltransferase [EC:2.1.1.104]	ath00945 Stilbenoid, diarylheptanoid and gingerol biosynthesis - Arabidopsis thaliana (thale cress); ath01100 Metabolic pathways - Arabidopsis thaliana (thale cress); ath00941 Flavonoid biosynthesis - Arabidopsis thaliana (thale cress); ath00940 Phenylpropanoid biosynthesis - Arabidopsis thaliana (thale cress); ath00999 Biosynthesis of secondary metabolites - unclassified - Arabidopsis thaliana (…	IPR029063;	S-adenosyl-L-methionine-dependent methyltransferase;	Q	KOG1663	O-methyltransferase
A0A1P8B3J5	NAD(P)-binding Rossmann-fold superfamily protein OS=Arabidopsis thaliana GN=At4g11410 PE=4 SV=1	At4g11410	4.2	28.995	1	1	1				chloroplast							IPR016040;	NAD(P)-binding domain;	Q	KOG1208	Dehydrogenases with different specificities (related to short-chain alcohol dehydrogenases)
A0A1P8B3K8	Protein phosphatase 2C family protein OS=Arabidopsis thaliana GN=At4g28400 PE=4 SV=1	At4g28400	34.1	28.777	7	8	5	1.653	0.666	0.403	mitochondria			GO:0003824 catalytic activity;				IPR001932;	PPM-type phosphatase domain;	T	KOG0698	Serine/threonine protein phosphatase
A0A1P8B3M9	Endonuclease 4 OS=Arabidopsis thaliana GN=ENDO4 PE=4 SV=1	ENDO4	16.9	36.985	8	4	4	0.588	1.079	1.837	chloroplast	GO:0044265 cellular macromolecule catabolic process; GO:0006308 DNA catabolic process; GO:0006725 cellular aromatic compound metabolic process; GO:0006259 DNA metabolic process; GO:1901360 organic cyclic compound metabolic process; GO:0006807 nitrogen compound metabolic process; GO:0044238 primary metabolic process; GO:0044237 cellular metabolic process; GO:0071704 organic substance metabolic pro…		GO:0097159 organic cyclic compound binding; GO:1901363 heterocyclic compound binding; GO:0003824 catalytic activity; GO:0005488 binding; GO:0003676 nucleic acid binding; GO:0016788 hydrolase activity, acting on ester bonds; GO:0004518 nuclease activity; GO:0016787 hydrolase activity; GO:0004519 endonuclease activity;				IPR008947;	Phospholipase C/P1 nuclease domain;
A0A1P8B3U2	Glycosyl hydrolase superfamily protein OS=Arabidopsis thaliana GN=At4g16260 PE=3 SV=1	At4g16260	19.4	34.653	12	6	6	0.567	0.741	1.307	chloroplast	GO:0008152 metabolic process; GO:0005975 carbohydrate metabolic process; GO:0044238 primary metabolic process; GO:0071704 organic substance metabolic process;		GO:0004553 hydrolase activity, hydrolyzing O-glycosyl compounds; GO:0016787 hydrolase activity; GO:0003824 catalytic activity; GO:0016798 hydrolase activity, acting on glycosyl bonds;				IPR017853; IPR013781;	Glycoside hydrolase superfamily; Glycoside hydrolase, catalytic domain;
A0A1P8B3V3	RNA-binding (RRM/RBD/RNP motifs) family protein OS=Arabidopsis thaliana GN=SR34b PE=4 SV=1	SR34b	3.7	30.639	1	2	2				nucleus			GO:0097159 organic cyclic compound binding; GO:1901363 heterocyclic compound binding; GO:1901265 nucleoside phosphate binding; GO:0005488 binding; GO:0003676 nucleic acid binding; GO:0000166 nucleotide binding; GO:0036094 small molecule binding;	K12890	SFRS1; splicing factor, arginine/serine-rich 1	ath03040 Spliceosome - Arabidopsis thaliana (thale cress);	IPR000504; IPR012677;	RNA recognition motif domain; Nucleotide-binding alpha-beta plait domain;	A	KOG0105	Alternative splicing factor ASF/SF2 (RRM superfamily)
A0A1P8B3W2	D-tyrosyl-tRNA(Tyr) deacylase OS=Arabidopsis thaliana GN=At4g18460 PE=3 SV=1	At4g18460	6.6	15.205	1	1	1				chloroplast	GO:1901606 alpha-amino acid catabolic process; GO:0046416 D-amino acid metabolic process; GO:0044712 single-organism catabolic process; GO:0044281 small molecule metabolic process; GO:0044763 single-organism cellular process; GO:0006807 nitrogen compound metabolic process; GO:0044699 single-organism process; GO:0044282 small molecule catabolic process; GO:0044238 primary metabolic process; GO:190…	GO:0044424 intracellular part; GO:0005623 cell; GO:0044464 cell part; GO:0005622 intracellular; GO:0005737 cytoplasm;	GO:0016787 hydrolase activity; GO:0003824 catalytic activity; GO:0016788 hydrolase activity, acting on ester bonds;	K07560			IPR023509;	D-Tyr tRNAtyr deacylase-like domain;	J	KOG3323	D-Tyr-tRNA (Tyr) deacylase
A0A1P8B3Z6	Cysteine-rich RLK (RECEPTOR-like protein kinase) 32 OS=Arabidopsis thaliana GN=CRK32 PE=4 SV=1	CRK32	5.6	72.776	5	3	1	2.371	1.1	0.464	extracellular	GO:0016310 phosphorylation; GO:0044267 cellular protein metabolic process; GO:0044238 primary metabolic process; GO:0044237 cellular metabolic process; GO:0006796 phosphate-containing compound metabolic process; GO:0071704 organic substance metabolic process; GO:0008152 metabolic process; GO:0006468 protein phosphorylation; GO:0006793 phosphorus metabolic process; GO:0044260 cellular macromolecul…		GO:0005524 ATP binding; GO:1901265 nucleoside phosphate binding; GO:0016773 phosphotransferase activity, alcohol group as acceptor; GO:0001882 nucleoside binding; GO:0043167 ion binding; GO:0004672 protein kinase activity; GO:0000166 nucleotide binding; GO:0097159 organic cyclic compound binding; GO:1901363 heterocyclic compound binding; GO:0032549 ribonucleoside binding; GO:0097367 carbohydrate …				IPR000719; IPR002902; IPR001245; IPR013320; IPR011009;	Protein kinase domain; Gnk2-homologous domain; Serine-threonine/tyrosine-protein kinase catalytic domain; Concanavalin A-like lectin/glucanase domain; Protein kinase-like domain;	T	KOG1187	Serine/threonine protein kinase
A0A1P8B473	Cytokinin oxidase 4 OS=Arabidopsis thaliana GN=CKX4 PE=4 SV=1	CKX4	4.6	40.366	1	1	1				chloroplast	GO:0042445 hormone metabolic process; GO:0065008 regulation of biological quality; GO:0006725 cellular aromatic compound metabolic process; GO:0055114 oxidation-reduction process; GO:0044699 single-organism process; GO:0006807 nitrogen compound metabolic process; GO:0044237 cellular metabolic process; GO:0034754 cellular hormone metabolic process; GO:0071704 organic substance metabolic process; G…		GO:0019139 cytokinin dehydrogenase activity; GO:0016645 oxidoreductase activity, acting on the CH-NH group of donors; GO:1901265 nucleoside phosphate binding; GO:0050660 flavin adenine dinucleotide binding; GO:0043167 ion binding; GO:0000166 nucleotide binding; GO:0048037 cofactor binding; GO:0016491 oxidoreductase activity; GO:0016614 oxidoreductase activity, acting on CH-OH group of donors; GO:…	K00279	CKX; cytokinin dehydrogenase [EC:1.5.99.12]	ath00908 Zeatin biosynthesis - Arabidopsis thaliana (thale cress);	IPR015345; IPR016166; IPR016170; IPR016169; IPR016164; IPR006094; IPR016167;	Cytokinin dehydrogenase 1, FAD/cytokinin binding domain; FAD-binding, type 2; Vanillyl-alcohol oxidase/Cytokinin dehydrogenase C-terminal domain; CO dehydrogenase flavoprotein-like, FAD-binding, subdomain 2; FAD-linked oxidase-like, C-terminal; FAD linked oxidase, N-terminal; FAD-binding, type 2, subdomain 1;	C	KOG1231	Proteins containing the FAD binding domain
A0A1P8B485	Protein translocase subunit SecA OS=Arabidopsis thaliana GN=AGY1 PE=1 SV=1	AGY1	33	115.31	74	28	28	0.881	1.101	1.251	chloroplast	GO:0046907 intracellular transport; GO:0017038 protein import; GO:0044699 single-organism process; GO:0071702 organic substance transport; GO:0015031 protein transport; GO:0051234 establishment of localization; GO:0051641 cellular localization; GO:0006810 transport; GO:0045184 establishment of protein localization; GO:0006605 protein targeting; GO:0070727 cellular macromolecule localization; GO:0…	GO:0016020 membrane;	GO:0005524 ATP binding; GO:1901265 nucleoside phosphate binding; GO:0001882 nucleoside binding; GO:0043167 ion binding; GO:0000166 nucleotide binding; GO:0097159 organic cyclic compound binding; GO:1901363 heterocyclic compound binding; GO:0032549 ribonucleoside binding; GO:0097367 carbohydrate derivative binding; GO:0032553 ribonucleotide binding; GO:0005488 binding; GO:0032550 purine ribonucleo…	K03070	secA; preprotein translocase subunit SecA [EC:7.4.2.8]	ath03060 Protein export - Arabidopsis thaliana (thale cress);	IPR011116; IPR011130; IPR011115; IPR027417; IPR014018;	SecA Wing/Scaffold; SecA preprotein, cross-linking domain; SecA DEAD-like, N-terminal; P-loop containing nucleoside triphosphate hydrolase; SecA motor DEAD;
A0A1P8B4A9	Peroxidase OS=Arabidopsis thaliana GN=At4g33420 PE=3 SV=1	At4g33420	33.9	41.23	13	8	8	0.659	0.905	1.374	nucleus	GO:0008152 metabolic process; GO:0042743 hydrogen peroxide metabolic process; GO:0006950 response to stress; GO:0072593 reactive oxygen species metabolic process; GO:0055114 oxidation-reduction process; GO:0044710 single-organism metabolic process; GO:0006979 response to oxidative stress; GO:0044699 single-organism process; GO:0044248 cellular catabolic process; GO:0050896 response to stimulus; G…		GO:0097159 organic cyclic compound binding; GO:1901363 heterocyclic compound binding; GO:0020037 heme binding; GO:0003824 catalytic activity; GO:0005488 binding; GO:0016209 antioxidant activity; GO:0004601 peroxidase activity; GO:0046906 tetrapyrrole binding; GO:0016491 oxidoreductase activity; GO:0016684 oxidoreductase activity, acting on peroxide as acceptor;	K00430	E1.11.1.7; peroxidase [EC:1.11.1.7]	ath01100 Metabolic pathways - Arabidopsis thaliana (thale cress); ath00940 Phenylpropanoid biosynthesis - Arabidopsis thaliana (thale cress); ath01110 Biosynthesis of secondary metabolites - Arabidopsis thaliana (thale cress);	IPR033905; IPR002016;	Secretory peroxidase; Haem peroxidase, plant/fungal/bacterial;
A0A1P8B4B4	Pectinesterase OS=Arabidopsis thaliana GN=PME44 PE=4 SV=1	PME44	20.8	45.342	14	8	5	1.254	1.191	0.95	nucleus	GO:0071554 cell wall organization or biogenesis; GO:0016043 cellular component organization; GO:0071555 cell wall organization; GO:0045229 external encapsulating structure organization; GO:0009987 cellular process; GO:0071840 cellular component organization or biogenesis; GO:0042545 cell wall modification;	GO:0005618 cell wall; GO:0030312 external encapsulating structure; GO:0005623 cell; GO:0044464 cell part; GO:0071944 cell periphery;	GO:0016787 hydrolase activity; GO:0052689 carboxylic ester hydrolase activity; GO:0003824 catalytic activity; GO:0030599 pectinesterase activity; GO:0016788 hydrolase activity, acting on ester bonds;	K01051	E3.1.1.11; pectinesterase [EC:3.1.1.11]	ath00040 Pentose and glucuronate interconversions - Arabidopsis thaliana (thale cress); ath01100 Metabolic pathways - Arabidopsis thaliana (thale cress);	IPR011050; IPR000070; IPR012334;	Pectin lyase fold/virulence factor; Pectinesterase, catalytic; Pectin lyase fold;
A0A1P8B4C2	Coatomer subunit beta OS=Arabidopsis thaliana GN=At4g31480 PE=4 SV=1	At4g31480	5.1	108.81	5	4	4			0.72	extracellular	GO:0045184 establishment of protein localization; GO:0006810 transport; GO:0046907 intracellular transport; GO:0070727 cellular macromolecule localization; GO:0051649 establishment of localization in cell; GO:0016192 vesicle-mediated transport; GO:0006886 intracellular protein transport; GO:0071702 organic substance transport; GO:0008104 protein localization; GO:0033036 macromolecule localization…	GO:0016020 membrane; GO:0031410 cytoplasmic vesicle; GO:0031090 organelle membrane; GO:0098796 membrane protein complex; GO:0030137 COPI-coated vesicle; GO:0031982 vesicle; GO:0030660 Golgi-associated vesicle membrane; GO:0005737 cytoplasm; GO:0044433 cytoplasmic vesicle part; GO:0032991 macromolecular complex; GO:0044424 intracellular part; GO:0030120 vesicle coat; GO:0030663 COPI-coated vesicle…	GO:0005198 structural molecule activity; GO:0005488 binding;	K17301			IPR011710; IPR011989; IPR029446; IPR016024; IPR002553;	Coatomer beta subunit, C-terminal; Armadillo-like helical; Coatomer beta subunit, appendage platform domain; Armadillo-type fold; Clathrin/coatomer adaptor, adaptin-like, N-terminal;	U	KOG1058	Vesicle coat complex COPI, beta subunit
A0A1P8B4G1	Magnesium-protoporphyrin IX methyltransferase OS=Arabidopsis thaliana GN=CHLM PE=4 SV=1	CHLM	49.4	35.592	55	16	16	0.85	1.215	1.429	chloroplast	GO:0051188 cofactor biosynthetic process; GO:0046148 pigment biosynthetic process; GO:0006725 cellular aromatic compound metabolic process; GO:0015994 chlorophyll metabolic process; GO:0044699 single-organism process; GO:0009058 biosynthetic process; GO:1901566 organonitrogen compound biosynthetic process; GO:0044237 cellular metabolic process; GO:0071704 organic substance metabolic process; GO:0…		GO:0008757 S-adenosylmethionine-dependent methyltransferase activity; GO:0008168 methyltransferase activity; GO:0003824 catalytic activity; GO:0046406 magnesium protoporphyrin IX methyltransferase activity; GO:0016741 transferase activity, transferring one-carbon groups; GO:0008171 O-methyltransferase activity; GO:0016740 transferase activity;	K03428	bchM; magnesium-protoporphyrin O-methyltransferase [EC:2.1.1.11]	ath00860 Porphyrin and chlorophyll metabolism - Arabidopsis thaliana (thale cress); ath01100 Metabolic pathways - Arabidopsis thaliana (thale cress); ath01110 Biosynthesis of secondary metabolites - Arabidopsis thaliana (thale cress);	IPR029063; IPR010940;	S-adenosyl-L-methionine-dependent methyltransferase; Magnesium-protoporphyrin IX methyltransferase, C-terminal;	H	KOG1270	Methyltransferases
A0A1P8B4G8	Survival protein SurE-like phosphatase/nucleotidase OS=Arabidopsis thaliana GN=At4g14930 PE=1 SV=1	At4g14930	6.8	33.707	4	2	2	0.912	1.471	1.613	cytoskeleton			GO:0016787 hydrolase activity; GO:0042578 phosphoric ester hydrolase activity; GO:0003824 catalytic activity; GO:0008252 nucleotidase activity; GO:0016791 phosphatase activity; GO:0016788 hydrolase activity, acting on ester bonds;	K03787	surE; 5'-nucleotidase [EC:3.1.3.5]	ath00240 Pyrimidine metabolism - Arabidopsis thaliana (thale cress); ath00760 Nicotinate and nicotinamide metabolism - Arabidopsis thaliana (thale cress); ath00230 Purine metabolism - Arabidopsis thaliana (thale cress); ath01100 Metabolic pathways - Arabidopsis thaliana (thale cress); ath01110 Biosynthesis of secondary metabolites - Arabidopsis thaliana (thale cress);	IPR002828;	Survival protein SurE-like phosphatase/nucleotidase;
A0A1P8B4I4	Plastid transcriptionally active 5 OS=Arabidopsis thaliana GN=PTAC5 PE=4 SV=1	PTAC5	31.7	31.986	15	7	7	1.491	1.102	0.739	chloroplast				K22519			IPR002477;	Peptidoglycan binding-like;
A0A1P8B4I7	Adenosine/AMP deaminase family protein OS=Arabidopsis thaliana GN=At4g04880 PE=4 SV=1	At4g04880	5.5	33.055	3	2	2				cytoplasm			GO:0019239 deaminase activity; GO:0003824 catalytic activity;	K01488	add; adenosine deaminase [EC:3.5.4.4]	ath00230 Purine metabolism - Arabidopsis thaliana (thale cress); ath01100 Metabolic pathways - Arabidopsis thaliana (thale cress);	IPR001365; IPR032466;	Adenosine/AMP deaminase domain; Metal-dependent hydrolase;	F	KOG1097	Adenine deaminase/adenosine deaminase
A0A1P8B4R3	TMPIT-like protein OS=Arabidopsis thaliana GN=At4g10430 PE=1 SV=1	At4g10430	6.1	34.062	3	2	2				plasma membrane		GO:0031224 intrinsic component of membrane; GO:0016020 membrane; GO:0016021 integral component of membrane; GO:0044425 membrane part;							R	KOG4758	Predicted membrane protein
A0A1P8B4X2	"1,2-dihydroxy-3-keto-5-methylthiopentene dioxygenase OS=Arabidopsis thaliana GN=ATARD2 PE=3 SV=1"	ATARD2	47.3	21.365	22	10	10	1.317	0.962	0.73	cytoplasm	GO:0000097 sulfur amino acid biosynthetic process; GO:0016053 organic acid biosynthetic process; GO:0019509 L-methionine salvage from methylthioadenosine; GO:0009066 aspartate family amino acid metabolic process; GO:0044699 single-organism process; GO:0009058 biosynthetic process; GO:1901566 organonitrogen compound biosynthetic process; GO:0044237 cellular metabolic process; GO:0000096 sulfur ami…		GO:0016702 oxidoreductase activity, acting on single donors with incorporation of molecular oxygen, incorporation of two atoms of oxygen; GO:0010309 acireductone dioxygenase [iron(II)-requiring] activity; GO:0016701 oxidoreductase activity, acting on single donors with incorporation of molecular oxygen; GO:0003824 catalytic activity; GO:0051213 dioxygenase activity; GO:0016491 oxidoreductase acti…	K08967	mtnD; 1,2-dihydroxy-3-keto-5-methylthiopentene dioxygenase [EC:1.13.11.53 1.13.11.54]	ath00270 Cysteine and methionine metabolism - Arabidopsis thaliana (thale cress); ath01100 Metabolic pathways - Arabidopsis thaliana (thale cress);	IPR011051; IPR014710;	RmlC-like cupin domain; RmlC-like jelly roll fold;	S	KOG2107	Uncharacterized conserved protein, contains double-stranded beta-helix domain
A0A1P8B516	Polyketide cyclase / dehydrase and lipid transport protein OS=Arabidopsis thaliana GN=At4g01883 PE=4 SV=1	At4g01883	13.8	22.313	1	2	2				chloroplast							IPR005031;	Coenzyme Q-binding protein COQ10, START domain;
A0A1P8B589	Transmembrane protein OS=Arabidopsis thaliana GN=At4g13150 PE=4 SV=1	At4g13150	7.1	30.371	2	2	2			1.618	chloroplast
A0A1P8B5D2	Phospholipase-like protein (PEARLI 4) family protein OS=Arabidopsis thaliana GN=At4g38550 PE=1 SV=1	At4g38550	3.9	58.313	3	1	1				nucleus
A0A1P8B5G4	UMP-CMP kinase OS=Arabidopsis thaliana GN=At4g25280 PE=3 SV=1	At4g25280	8.5	29.045	1	2	1				mitochondria	GO:0009165 nucleotide biosynthetic process; GO:0006725 cellular aromatic compound metabolic process; GO:0009117 nucleotide metabolic process; GO:0044699 single-organism process; GO:0009058 biosynthetic process; GO:0006221 pyrimidine nucleotide biosynthetic process; GO:1901566 organonitrogen compound biosynthetic process; GO:0044237 cellular metabolic process; GO:0006796 phosphate-containing compo…		GO:0005524 ATP binding; GO:1901265 nucleoside phosphate binding; GO:0019205 nucleobase-containing compound kinase activity; GO:0001882 nucleoside binding; GO:0043167 ion binding; GO:0009041 uridylate kinase activity; GO:0000166 nucleotide binding; GO:0016776 phosphotransferase activity, phosphate group as acceptor; GO:0019201 nucleotide kinase activity; GO:0004127 cytidylate kinase activity; GO:0…	K13800	CMPK1; UMP-CMP kinase [EC:2.7.4.14]	ath00240 Pyrimidine metabolism - Arabidopsis thaliana (thale cress); ath01100 Metabolic pathways - Arabidopsis thaliana (thale cress);	IPR027417;	P-loop containing nucleoside triphosphate hydrolase;	F	KOG3079	Uridylate kinase/adenylate kinase
A0A1P8B5H3	Chloroplast thylakoid lumen protein OS=Arabidopsis thaliana GN=At4g02530 PE=4 SV=1	At4g02530	42.5	29.713	38	10	10	0.938	0.801	0.854	mitochondria
A0A1P8B5L9	Alanine:glyoxylate aminotransferase 2 OS=Arabidopsis thaliana GN=AGT2 PE=3 SV=1	AGT2	12.7	43.33	7	3	3			0.754	cytoplasm			GO:0097159 organic cyclic compound binding; GO:1901363 heterocyclic compound binding; GO:0016769 transferase activity, transferring nitrogenous groups; GO:0003824 catalytic activity; GO:0005488 binding; GO:0043167 ion binding; GO:0043168 anion binding; GO:0008483 transaminase activity; GO:0016740 transferase activity; GO:0048037 cofactor binding; GO:0030170 pyridoxal phosphate binding;	K00827	AGXT2; alanine-glyoxylate transaminase / (R)-3-amino-2-methylpropionate-pyruvate transaminase [EC:2.6.1.44 2.6.1.40]	ath00250 Alanine, aspartate and glutamate metabolism - Arabidopsis thaliana (thale cress); ath00260 Glycine, serine and threonine metabolism - Arabidopsis thaliana (thale cress); ath00270 Cysteine and methionine metabolism - Arabidopsis thaliana (thale cress); ath01100 Metabolic pathways - Arabidopsis thaliana (thale cress); ath00280 Valine, leucine and isoleucine degradation - Arabidopsis thalia…	IPR015424; IPR015421; IPR015422;	Pyridoxal phosphate-dependent transferase; Pyridoxal phosphate-dependent transferase, major region, subdomain 1; Pyridoxal phosphate-dependent transferase, major region, subdomain 2;	E	KOG1404	Alanine-glyoxylate aminotransferase AGT2
A0A1P8B5P9	Ascorbate peroxidase 5 OS=Arabidopsis thaliana GN=APX5 PE=3 SV=1	APX5	17.9	24.713	1	4	2				cytoplasm	GO:0008152 metabolic process; GO:0006950 response to stress; GO:0055114 oxidation-reduction process; GO:0044710 single-organism metabolic process; GO:0006979 response to oxidative stress; GO:0044699 single-organism process; GO:0050896 response to stimulus;		GO:0097159 organic cyclic compound binding; GO:1901363 heterocyclic compound binding; GO:0020037 heme binding; GO:0003824 catalytic activity; GO:0005488 binding; GO:0016209 antioxidant activity; GO:0004601 peroxidase activity; GO:0046906 tetrapyrrole binding; GO:0016491 oxidoreductase activity; GO:0016684 oxidoreductase activity, acting on peroxide as acceptor;	K00434	E1.11.1.11; L-ascorbate peroxidase [EC:1.11.1.11]	ath00053 Ascorbate and aldarate metabolism - Arabidopsis thaliana (thale cress); ath00480 Glutathione metabolism - Arabidopsis thaliana (thale cress); ath01100 Metabolic pathways - Arabidopsis thaliana (thale cress);	IPR002016;	Haem peroxidase, plant/fungal/bacterial;
A0A1P8B637	Peptidylprolyl isomerase OS=Arabidopsis thaliana GN=At4g26555 PE=4 SV=1	At4g26555	49.7	17.858	10	5	5	0.938	0.858	0.916	cytoplasm							IPR001179;	FKBP-type peptidyl-prolyl cis-trans isomerase domain;	U	KOG2887	Membrane protein involved in ER to Golgi transport
A0A1P8B645	Pectin acetylesterase OS=Arabidopsis thaliana GN=PAE8 PE=3 SV=1	PAE8	7.6	33.501	1	1	1				chloroplast			GO:0016787 hydrolase activity; GO:0003824 catalytic activity;						M	KOG4287	Pectin acetylesterase and similar proteins
A0A1P8B661	Gamma-soluble NSF attachment protein OS=Arabidopsis thaliana GN=GSNAP PE=4 SV=1	GSNAP	13.1	33.241	4	3	3	3.326	1.138	0.342	chloroplast			GO:0005515 protein binding; GO:0005488 binding;	K21198			IPR011990;	Tetratricopeptide-like helical domain;	U	KOG1585	Protein required for fusion of vesicles in vesicular transport, gamma-SNAP
A0A1P8B665	Aminopeptidase P1 OS=Arabidopsis thaliana GN=APP1 PE=1 SV=1	APP1	33.4	71.696	38	16	16	1.601	1.023	0.639	chloroplast			GO:0008233 peptidase activity; GO:0008238 exopeptidase activity; GO:0003824 catalytic activity; GO:0070006 metalloaminopeptidase activity; GO:0008235 metalloexopeptidase activity; GO:0070011 peptidase activity, acting on L-amino acid peptides; GO:0004177 aminopeptidase activity; GO:0016787 hydrolase activity; GO:0008237 metallopeptidase activity;	K01262			IPR029149; IPR000994; IPR033740; IPR028980; IPR000587; IPR032416;	Creatinase/Aminopeptidase P/Spt16, N-terminal; Peptidase M24; Aminopeptidase P; Creatinase/Aminopeptidase P, N-terminal; Creatinase, N-terminal; Peptidase M24, C-terminal domain;	E	KOG2413	Xaa-Pro aminopeptidase
A0A1P8B687	Inosine triphosphate pyrophosphatase OS=Arabidopsis thaliana GN=At4g13720 PE=3 SV=1	At4g13720	17.8	23.913	4	3	3			1.062	chloroplast	GO:0006725 cellular aromatic compound metabolic process; GO:0046434 organophosphate catabolic process; GO:0044699 single-organism process; GO:0044237 cellular metabolic process; GO:0006796 phosphate-containing compound metabolic process; GO:0071704 organic substance metabolic process; GO:0044270 cellular nitrogen compound catabolic process; GO:0008152 metabolic process; GO:1901292 nucleoside phos…		GO:0047429 nucleoside-triphosphate diphosphatase activity; GO:0016817 hydrolase activity, acting on acid anhydrides; GO:0016787 hydrolase activity; GO:0016462 pyrophosphatase activity; GO:0016818 hydrolase activity, acting on acid anhydrides, in phosphorus-containing anhydrides; GO:0003824 catalytic activity;	K01519	ITPA; inosine triphosphate pyrophosphatase [EC:3.6.1.-]	ath00230 Purine metabolism - Arabidopsis thaliana (thale cress); ath01100 Metabolic pathways - Arabidopsis thaliana (thale cress);			F	KOG3222	Inosine triphosphate pyrophosphatase
A0A1P8B6A6	Protein kinase superfamily protein OS=Arabidopsis thaliana GN=At4g10730 PE=1 SV=1	At4g10730	2	76.07	1	1	1				nucleus	GO:0016310 phosphorylation; GO:0044267 cellular protein metabolic process; GO:0044238 primary metabolic process; GO:0044237 cellular metabolic process; GO:0006796 phosphate-containing compound metabolic process; GO:0071704 organic substance metabolic process; GO:0008152 metabolic process; GO:0006468 protein phosphorylation; GO:0006793 phosphorus metabolic process; GO:0044260 cellular macromolecul…		GO:0005524 ATP binding; GO:1901265 nucleoside phosphate binding; GO:0016773 phosphotransferase activity, alcohol group as acceptor; GO:0001882 nucleoside binding; GO:0043167 ion binding; GO:0004672 protein kinase activity; GO:0000166 nucleotide binding; GO:0097159 organic cyclic compound binding; GO:1901363 heterocyclic compound binding; GO:0032549 ribonucleoside binding; GO:0097367 carbohydrate …				IPR000719; IPR011009;	Protein kinase domain; Protein kinase-like domain;	T	KOG0582	Ste20-like serine/threonine protein kinase
A0A1P8B6C5	Proton pump interactor 1 OS=Arabidopsis thaliana GN=PPI1 PE=4 SV=1	PPI1	17.8	60.067	14	8	8	1.903	0.691	0.363	cytoplasm
A0A1P8B6D0	Photosystem I subunit l OS=Arabidopsis thaliana GN=PSAL PE=4 SV=1	PSAL	19.9	30.441	47	6	6	0.819	1.006	1.228	mitochondria	GO:0008152 metabolic process; GO:0044237 cellular metabolic process; GO:0009987 cellular process; GO:0015979 photosynthesis;	GO:0016020 membrane; GO:0098796 membrane protein complex; GO:0032991 macromolecular complex; GO:0044424 intracellular part; GO:0005623 cell; GO:0034357 photosynthetic membrane; GO:0009521 photosystem; GO:0009538 photosystem I reaction center; GO:0044464 cell part; GO:0005622 intracellular; GO:0044425 membrane part; GO:0009579 thylakoid; GO:0043234 protein complex; GO:0044436 thylakoid part; GO:00…		K02699	psaL; photosystem I subunit XI	ath00195 Photosynthesis - Arabidopsis thaliana (thale cress);	IPR003757;	Photosystem I PsaL, reaction centre subunit XI;
A0A1P8B6D2	Inositol monophosphatase family protein OS=Arabidopsis thaliana GN=At4g05090 PE=4 SV=1	At4g05090	9.9	40.034	5	2	2	1.042	0.952	0.914	chloroplast	GO:0016310 phosphorylation; GO:0046486 glycerolipid metabolic process; GO:0046854 phosphatidylinositol phosphorylation; GO:0044763 single-organism cellular process; GO:0044699 single-organism process; GO:0044255 cellular lipid metabolic process; GO:0044238 primary metabolic process; GO:0044237 cellular metabolic process; GO:0046834 lipid phosphorylation; GO:0006796 phosphate-containing compound m…			K01082	cysQ; 3'(2'), 5'-bisphosphate nucleotidase [EC:3.1.3.7]	ath01100 Metabolic pathways - Arabidopsis thaliana (thale cress); ath00920 Sulfur metabolism - Arabidopsis thaliana (thale cress);			FP	KOG1528	Salt-sensitive 3'-phosphoadenosine-5'-phosphatase HAL2/SAL1
A0A1P8B6G3	Proteasome component (PCI) domain protein OS=Arabidopsis thaliana GN=At4g19006 PE=1 SV=1	At4g19006	10	50.187	2	4	2	2.236			cytoplasm				K03039	PSMD13; 26S proteasome regulatory subunit N9	ath03050 Proteasome - Arabidopsis thaliana (thale cress);			O	KOG2908	26S proteasome regulatory complex, subunit RPN9/PSMD13
A0A1P8B6J0	NAD(P)H dehydrogenase B1 OS=Arabidopsis thaliana GN=NDB1 PE=4 SV=1	NDB1	6.5	55.783	4	3	3	1.609	0.958	0.596	cytoplasm	GO:0044699 single-organism process; GO:0008152 metabolic process; GO:0055114 oxidation-reduction process; GO:0044710 single-organism metabolic process;		GO:0003824 catalytic activity; GO:0005488 binding; GO:0043167 ion binding; GO:0046872 metal ion binding; GO:0043169 cation binding; GO:0005509 calcium ion binding; GO:0016491 oxidoreductase activity;	K17871			IPR002048; IPR011992; IPR023753;	EF-hand domain; EF-hand domain pair; FAD/NAD(P)-binding domain;	C	KOG2495	NADH-dehydrogenase (ubiquinone)
A0A1P8B6K2	Modifier of snc1 OS=Arabidopsis thaliana GN=MOS1 PE=1 SV=1	MOS1	4.9	151.21	13	6	6	1.212	1.442	1.19	nucleus							IPR009738;	BAT2, N-terminal;
A0A1P8B6U8	Inositol monophosphatase family protein OS=Arabidopsis thaliana GN=IMPL2 PE=4 SV=1	IMPL2	9.6	41.759	5	2	2	0.553	0.786	1.422	chloroplast	GO:0016310 phosphorylation; GO:0046486 glycerolipid metabolic process; GO:0046854 phosphatidylinositol phosphorylation; GO:0044763 single-organism cellular process; GO:0044699 single-organism process; GO:0044255 cellular lipid metabolic process; GO:0044238 primary metabolic process; GO:0044237 cellular metabolic process; GO:0046834 lipid phosphorylation; GO:0006796 phosphate-containing compound m…		GO:0004401 histidinol-phosphatase activity; GO:0016787 hydrolase activity; GO:0003824 catalytic activity; GO:0042578 phosphoric ester hydrolase activity; GO:0016791 phosphatase activity; GO:0016788 hydrolase activity, acting on ester bonds;	K18649	IMPL2; inositol-phosphate phosphatase / L-galactose 1-phosphate phosphatase / histidinol-phosphatase [EC:3.1.3.25 3.1.3.93 3.1.3.15]	ath00053 Ascorbate and aldarate metabolism - Arabidopsis thaliana (thale cress); ath01230 Biosynthesis of amino acids - Arabidopsis thaliana (thale cress); ath04070 Phosphatidylinositol signaling system - Arabidopsis thaliana (thale cress); ath01100 Metabolic pathways - Arabidopsis thaliana (thale cress); ath00562 Inositol phosphate metabolism - Arabidopsis thaliana (thale cress); ath00340 Histid…			G	KOG2951	Inositol monophosphatase
A0A1P8B6W3	Monogalactosyl diacylglycerol synthase 1 OS=Arabidopsis thaliana GN=MGD1 PE=4 SV=1	MGD1	2	61.643	1	1	1				chloroplast	GO:0009247 glycolipid biosynthetic process; GO:1903509 liposaccharide metabolic process; GO:0044711 single-organism biosynthetic process; GO:0006643 membrane lipid metabolic process; GO:0044763 single-organism cellular process; GO:0006664 glycolipid metabolic process; GO:0044699 single-organism process; GO:0044255 cellular lipid metabolic process; GO:0009058 biosynthetic process; GO:0044238 prima…		GO:0016757 transferase activity, transferring glycosyl groups; GO:0016758 transferase activity, transferring hexosyl groups; GO:0003824 catalytic activity; GO:0016740 transferase activity;	K03715	MGD; 1,2-diacylglycerol 3-beta-galactosyltransferase [EC:2.4.1.46]	ath01100 Metabolic pathways - Arabidopsis thaliana (thale cress); ath00561 Glycerolipid metabolism - Arabidopsis thaliana (thale cress);	IPR007235; IPR009695;	Glycosyl transferase, family 28, C-terminal; Diacylglycerol glucosyltransferase, N-terminal;
A0A1P8B770	G2484-1 protein OS=Arabidopsis thaliana GN=G2484-1 PE=4 SV=1	G2484-1	10.3	214.2	16	13	13	1.51	0.853	0.565	nucleus							IPR008395; IPR014002;	Agenet-like domain; Agenet domain, plant type;	S	KOG1181	FOG: Low-complexity
A0A1P8B7C0	Aldehyde dehydrogenase OS=Arabidopsis thaliana GN=ALDH3I1 PE=3 SV=1	ALDH3I1	22.1	58.496	17	11	11	1.075	1.094	1.018	plasma membrane	GO:0008152 metabolic process; GO:0055114 oxidation-reduction process; GO:0044710 single-organism metabolic process; GO:0044763 single-organism cellular process; GO:0044699 single-organism process; GO:0006081 cellular aldehyde metabolic process; GO:0009987 cellular process; GO:0044237 cellular metabolic process; GO:0071704 organic substance metabolic process;		GO:0016620 oxidoreductase activity, acting on the aldehyde or oxo group of donors, NAD or NADP as acceptor; GO:0003824 catalytic activity; GO:0004030 aldehyde dehydrogenase [NAD(P)+] activity; GO:0016491 oxidoreductase activity; GO:0016903 oxidoreductase activity, acting on the aldehyde or oxo group of donors;	K00128	ALDH; aldehyde dehydrogenase (NAD+) [EC:1.2.1.3]	ath00071 Fatty acid degradation - Arabidopsis thaliana (thale cress); ath00380 Tryptophan metabolism - Arabidopsis thaliana (thale cress); ath00620 Pyruvate metabolism - Arabidopsis thaliana (thale cress); ath01100 Metabolic pathways - Arabidopsis thaliana (thale cress); ath00410 beta-Alanine metabolism - Arabidopsis thaliana (thale cress); ath00903 Limonene and pinene degradation - Arabidopsis t…	IPR016161; IPR015590; IPR016162; IPR016163;	Aldehyde/histidinol dehydrogenase; Aldehyde dehydrogenase domain; Aldehyde dehydrogenase N-terminal domain; Aldehyde dehydrogenase, C-terminal;	C	KOG2456	Aldehyde dehydrogenase
A0A1P8B7F1	Dynein light chain type 1 family protein OS=Arabidopsis thaliana GN=At4g15930 PE=1 SV=1	At4g15930	25.8	10.703	2	2	2			0.715	nucleus	GO:0007017 microtubule-based process; GO:0009987 cellular process;	GO:0043229 intracellular organelle; GO:0043232 intracellular non-membrane-bounded organelle; GO:0044430 cytoskeletal part; GO:0044446 intracellular organelle part; GO:0032991 macromolecular complex; GO:0044424 intracellular part; GO:0030286 dynein complex; GO:0005875 microtubule associated complex; GO:0005623 cell; GO:0044422 organelle part; GO:0043228 non-membrane-bounded organelle; GO:0043226 o…		K10418					Z	KOG3430	Dynein light chain type 1
A0A1P8B7H0	Beta-amylase OS=Arabidopsis thaliana GN=BAM5 PE=3 SV=1	BAM5	9.9	50.142	6	3	3	1.956	2.345	1.199	cytoplasm	GO:1901575 organic substance catabolic process; GO:0008152 metabolic process; GO:0005976 polysaccharide metabolic process; GO:0009057 macromolecule catabolic process; GO:0043170 macromolecule metabolic process; GO:0000272 polysaccharide catabolic process; GO:0044238 primary metabolic process; GO:0005975 carbohydrate metabolic process; GO:0009056 catabolic process; GO:0071704 organic substance met…		GO:0004553 hydrolase activity, hydrolyzing O-glycosyl compounds; GO:0016787 hydrolase activity; GO:0016160 amylase activity; GO:0016161 beta-amylase activity; GO:0003824 catalytic activity; GO:0016798 hydrolase activity, acting on glycosyl bonds;	K01177	E3.2.1.2; beta-amylase [EC:3.2.1.2]	ath01100 Metabolic pathways - Arabidopsis thaliana (thale cress); ath00500 Starch and sucrose metabolism - Arabidopsis thaliana (thale cress);	IPR017853; IPR013781;	Glycoside hydrolase superfamily; Glycoside hydrolase, catalytic domain;
A0A1P8B7K5	Costars family protein OS=Arabidopsis thaliana GN=At4g33640 PE=1 SV=1	At4g33640	28	18.337	5	3	3	1.803	1.092	0.606	chloroplast							IPR027817;	Costars domain;	S	KOG3376	Uncharacterized conserved protein
A0A1P8B7L1	GDSL-like Lipase/Acylhydrolase superfamily protein OS=Arabidopsis thaliana GN=At4g01130 PE=4 SV=1	At4g01130	5.4	36.905	4	2	2	0.889	0.701	0.788	chloroplast			GO:0016787 hydrolase activity; GO:0003824 catalytic activity; GO:0016788 hydrolase activity, acting on ester bonds;				IPR001087; IPR013830;	GDSL lipase/esterase; SGNH hydrolase-type esterase domain;
A0A1P8B7P6	Protein kinase superfamily protein OS=Arabidopsis thaliana GN=ACDO1 PE=4 SV=1	ACDO1	6.2	54.531	5	3	3	1.091	1.159	1.063	cytoplasm	GO:0016310 phosphorylation; GO:0044267 cellular protein metabolic process; GO:0044238 primary metabolic process; GO:0044237 cellular metabolic process; GO:0006796 phosphate-containing compound metabolic process; GO:0071704 organic substance metabolic process; GO:0008152 metabolic process; GO:0006468 protein phosphorylation; GO:0006793 phosphorus metabolic process; GO:0044260 cellular macromolecul…		GO:0005524 ATP binding; GO:1901265 nucleoside phosphate binding; GO:0016773 phosphotransferase activity, alcohol group as acceptor; GO:0001882 nucleoside binding; GO:0043167 ion binding; GO:0004672 protein kinase activity; GO:0000166 nucleotide binding; GO:0097159 organic cyclic compound binding; GO:1901363 heterocyclic compound binding; GO:0032549 ribonucleoside binding; GO:0097367 carbohydrate …				IPR004147; IPR000719; IPR011009;	UbiB domain; Protein kinase domain; Protein kinase-like domain;	R	KOG1235	Predicted unusual protein kinase
A0A1P8B7W9	Adenylyl cyclase-associated protein OS=Arabidopsis thaliana GN=CAP1 PE=3 SV=1	CAP1	19.3	58.485	11	8	8	1.029	1.179	1.146	nucleus	GO:0000902 cell morphogenesis; GO:0032502 developmental process; GO:0009653 anatomical structure morphogenesis; GO:0016043 cellular component organization; GO:0006996 organelle organization; GO:0044767 single-organism developmental process; GO:0048869 cellular developmental process; GO:0044763 single-organism cellular process; GO:0032989 cellular component morphogenesis; GO:0044699 single-organis…		GO:0003779 actin binding; GO:0005515 protein binding; GO:0008092 cytoskeletal protein binding; GO:0005488 binding;	K17261			IPR006599; IPR013992; IPR016098; IPR017901; IPR013912;	CARP motif; Adenylate cyclase-associated CAP, N-terminal; Cyclase-associated protein CAP/septum formation inhibitor MinC, C-terminal; C-CAP/cofactor C-like domain; Adenylate cyclase-associated CAP, C-terminal;	ZT	KOG2675	Adenylate cyclase-associated protein (CAP/Srv2p)
A0A1P8B829	Beta-galactosidase OS=Arabidopsis thaliana GN=BGAL12 PE=3 SV=1	BGAL12	6.3	80.117	6	5	0	0.985	0.985	1	chloroplast	GO:0008152 metabolic process; GO:0005975 carbohydrate metabolic process; GO:0044238 primary metabolic process; GO:0071704 organic substance metabolic process;		GO:0004553 hydrolase activity, hydrolyzing O-glycosyl compounds; GO:0016787 hydrolase activity; GO:0003824 catalytic activity; GO:0016798 hydrolase activity, acting on glycosyl bonds;				IPR031330; IPR017853; IPR013781; IPR008979;	Glycoside hydrolase 35, catalytic domain; Glycoside hydrolase superfamily; Glycoside hydrolase, catalytic domain; Galactose-binding domain-like;	G	KOG0496	Beta-galactosidase
A0A1P8B8I3	Plant intracellular ras group-related LRR 4 OS=Arabidopsis thaliana GN=PIRL4 PE=1 SV=1	PIRL4	8.3	59.881	9	3	3	0.748	0.928	1.24	Golgi apparatus			GO:0005515 protein binding; GO:0005488 binding;				IPR032675;	Leucine-rich repeat domain, L domain-like;	R	KOG0619	FOG: Leucine rich repeat
A0A1P8B8I9	Pseudouridine synthase/archaeosine transglycosylase-like family protein OS=Arabidopsis thaliana GN=APS3 PE=4 SV=1	APS3	22.5	57.526	2	15	1				chloroplast	GO:0000103 sulfate assimilation; GO:0006790 sulfur compound metabolic process; GO:0008152 metabolic process; GO:0044237 cellular metabolic process; GO:0009987 cellular process;		GO:0004779 sulfate adenylyltransferase activity; GO:0016779 nucleotidyltransferase activity; GO:0003824 catalytic activity; GO:0004781 sulfate adenylyltransferase (ATP) activity; GO:0016740 transferase activity; GO:0070566 adenylyltransferase activity; GO:0016772 transferase activity, transferring phosphorus-containing groups;	K13811	PAPSS; 3'-phosphoadenosine 5'-phosphosulfate synthase [EC:2.7.7.4 2.7.1.25]	ath00261 Monobactam biosynthesis - Arabidopsis thaliana (thale cress); ath00230 Purine metabolism - Arabidopsis thaliana (thale cress); ath01100 Metabolic pathways - Arabidopsis thaliana (thale cress); ath00920 Sulfur metabolism - Arabidopsis thaliana (thale cress); ath00450 Selenocompound metabolism - Arabidopsis thaliana (thale cress);	IPR014729; IPR015947; IPR025980; IPR024951; IPR002650;	Rossmann-like alpha/beta/alpha sandwich fold; PUA-like domain; ATP-sulfurylase PUA-like domain; Sulphate adenylyltransferase catalytic domain; Sulphate adenylyltransferase;	P	KOG0636	ATP sulfurylase (sulfate adenylyltransferase)
A0A1P8B8J7	Thylakoid rhodanese-like protein OS=Arabidopsis thaliana GN=TROL PE=4 SV=1	TROL	28.6	54.468	60	14	14	0.844	0.991	1.175	plasma membrane							IPR001763;	Rhodanese-like domain;	R	KOG1075	FOG: Reverse transcriptase
A0A1P8B8L9	Cysteine-rich receptor-like protein kinase 17 OS=Arabidopsis thaliana GN=EMB1290 PE=4 SV=1	EMB1290	4.6	80.468	2	3	1				plasma membrane	GO:0016310 phosphorylation; GO:0044267 cellular protein metabolic process; GO:0044238 primary metabolic process; GO:0044237 cellular metabolic process; GO:0006796 phosphate-containing compound metabolic process; GO:0071704 organic substance metabolic process; GO:0008152 metabolic process; GO:0006468 protein phosphorylation; GO:0006793 phosphorus metabolic process; GO:0044260 cellular macromolecul…		GO:0005524 ATP binding; GO:1901265 nucleoside phosphate binding; GO:0016773 phosphotransferase activity, alcohol group as acceptor; GO:0001882 nucleoside binding; GO:0043167 ion binding; GO:0004672 protein kinase activity; GO:0000166 nucleotide binding; GO:0097159 organic cyclic compound binding; GO:1901363 heterocyclic compound binding; GO:0032549 ribonucleoside binding; GO:0097367 carbohydrate …				IPR000719; IPR002902; IPR001245; IPR013320; IPR011009;	Protein kinase domain; Gnk2-homologous domain; Serine-threonine/tyrosine-protein kinase catalytic domain; Concanavalin A-like lectin/glucanase domain; Protein kinase-like domain;	T	KOG1187	Serine/threonine protein kinase
A0A1P8B8R9	Heat shock protein 70 (Hsp 70) family protein OS=Arabidopsis thaliana GN=At4g16660 PE=3 SV=1	At4g16660	18.7	99.643	16	13	13	1.476	0.789	0.535	chloroplast				K09486	HYOU1; hypoxia up-regulated 1	ath04141 Protein processing in endoplasmic reticulum - Arabidopsis thaliana (thale cress);	IPR029048; IPR029047;	Heat shock protein 70kD, C-terminal domain; Heat shock protein 70kD, peptide-binding domain;	O	KOG0104	Molecular chaperones GRP170/SIL1, HSP70 superfamily
A0A1P8B8V4	ENTH/VHS/GAT family protein OS=Arabidopsis thaliana GN=At4g32760 PE=4 SV=1	At4g32760	15.8	53.994	5	4	4	1.312	0.977	0.744	nucleus	GO:0045184 establishment of protein localization; GO:0006810 transport; GO:0046907 intracellular transport; GO:0070727 cellular macromolecule localization; GO:0051649 establishment of localization in cell; GO:0006886 intracellular protein transport; GO:0071702 organic substance transport; GO:0008104 protein localization; GO:0033036 macromolecule localization; GO:0034613 cellular protein localizat…	GO:0005623 cell; GO:0005622 intracellular; GO:0044464 cell part;					IPR002014; IPR004152; IPR008942;	VHS domain; GAT domain; ENTH/VHS;	U	KOG1087	Cytosolic sorting protein GGA2/TOM1
A0A1P8B8W5	Galactose mutarotase-like superfamily protein OS=Arabidopsis thaliana GN=At4g23730 PE=4 SV=1	At4g23730	17.3	30.926	7	5	5	1.075	0.953	0.886	cytoplasm	GO:0008152 metabolic process; GO:0005975 carbohydrate metabolic process; GO:0044238 primary metabolic process; GO:0071704 organic substance metabolic process;		GO:0030246 carbohydrate binding; GO:0016853 isomerase activity; GO:0003824 catalytic activity; GO:0005488 binding;	K01792	E5.1.3.15; glucose-6-phosphate 1-epimerase [EC:5.1.3.15]	ath01100 Metabolic pathways - Arabidopsis thaliana (thale cress); ath00010 Glycolysis / Gluconeogenesis - Arabidopsis thaliana (thale cress); ath01110 Biosynthesis of secondary metabolites - Arabidopsis thaliana (thale cress);	IPR011013; IPR014718;	Galactose mutarotase-like domain; Glycoside hydrolase-type carbohydrate-binding;	G	KOG1594	Uncharacterized enzymes related to aldose 1-epimerase
A0A1P8B8W6	Ascorbate peroxidase 4 OS=Arabidopsis thaliana GN=TL29 PE=1 SV=1	TL29	69.7	31.041	85	19	19	0.846	0.776	0.917	plasma membrane	GO:0008152 metabolic process; GO:0006950 response to stress; GO:0055114 oxidation-reduction process; GO:0044710 single-organism metabolic process; GO:0006979 response to oxidative stress; GO:0044699 single-organism process; GO:0050896 response to stimulus;		GO:0097159 organic cyclic compound binding; GO:1901363 heterocyclic compound binding; GO:0020037 heme binding; GO:0003824 catalytic activity; GO:0005488 binding; GO:0016209 antioxidant activity; GO:0004601 peroxidase activity; GO:0046906 tetrapyrrole binding; GO:0016491 oxidoreductase activity; GO:0016684 oxidoreductase activity, acting on peroxide as acceptor;	K00434	E1.11.1.11; L-ascorbate peroxidase [EC:1.11.1.11]	ath00053 Ascorbate and aldarate metabolism - Arabidopsis thaliana (thale cress); ath00480 Glutathione metabolism - Arabidopsis thaliana (thale cress); ath01100 Metabolic pathways - Arabidopsis thaliana (thale cress);	IPR002016;	Haem peroxidase, plant/fungal/bacterial;
A0A1P8B928	Disease resistance protein (TIR-NBS class) OS=Arabidopsis thaliana GN=RLM3 PE=4 SV=1	RLM3	4.2	76.549	2	2	2				nucleus	GO:0050794 regulation of cellular process; GO:0044700 single organism signaling; GO:0051716 cellular response to stimulus; GO:0007165 signal transduction; GO:0050789 regulation of biological process; GO:0007154 cell communication; GO:0044699 single-organism process; GO:0023052 signaling; GO:0050896 response to stimulus; GO:0009987 cellular process; GO:0065007 biological regulation;		GO:1901265 nucleoside phosphate binding; GO:0001882 nucleoside binding; GO:0043167 ion binding; GO:0005515 protein binding; GO:0000166 nucleotide binding; GO:0097159 organic cyclic compound binding; GO:1901363 heterocyclic compound binding; GO:0032549 ribonucleoside binding; GO:0097367 carbohydrate derivative binding; GO:0032553 ribonucleotide binding; GO:0005488 binding; GO:0032550 purine ribonu…				IPR002182; IPR027417; IPR013591; IPR000157;	NB-ARC; P-loop containing nucleoside triphosphate hydrolase; Brevis radix (BRX) domain; Toll/interleukin-1 receptor homology (TIR) domain;	R	KOG0619	FOG: Leucine rich repeat
A0A1P8B950	NAD(P)H dehydrogenase (Quinone)s OS=Arabidopsis thaliana GN=LTO1 PE=4 SV=1	LTO1	21.1	41.288	20	7	7	0.909	0.986	1.085	chloroplast							IPR012932; IPR012336;	Vitamin K epoxide reductase; Thioredoxin-like fold;
A0A1P8B956	Amine oxidase OS=Arabidopsis thaliana GN=At4g12290 PE=3 SV=1	At4g12290	28	75.318	34	15	15	1.4	0.8	0.572	chloroplast	GO:0008152 metabolic process; GO:0055114 oxidation-reduction process; GO:0044710 single-organism metabolic process; GO:0006807 nitrogen compound metabolic process; GO:0044699 single-organism process; GO:0009308 amine metabolic process; GO:0071704 organic substance metabolic process; GO:1901564 organonitrogen compound metabolic process;		GO:0046914 transition metal ion binding; GO:0003824 catalytic activity; GO:0005488 binding; GO:0043167 ion binding; GO:0046872 metal ion binding; GO:0043169 cation binding; GO:0008131 primary amine oxidase activity; GO:0005507 copper ion binding; GO:0016641 oxidoreductase activity, acting on the CH-NH2 group of donors, oxygen as acceptor; GO:0016638 oxidoreductase activity, acting on the CH-NH2 g…	K00276	AOC3; primary-amine oxidase [EC:1.4.3.21]	ath00950 Isoquinoline alkaloid biosynthesis - Arabidopsis thaliana (thale cress); ath00260 Glycine, serine and threonine metabolism - Arabidopsis thaliana (thale cress); ath00350 Tyrosine metabolism - Arabidopsis thaliana (thale cress); ath01100 Metabolic pathways - Arabidopsis thaliana (thale cress); ath00410 beta-Alanine metabolism - Arabidopsis thaliana (thale cress); ath00360 Phenylalanine me…	IPR016182; IPR015800; IPR015802; IPR015798;	Copper amine oxidase, N-terminal; Copper amine oxidase, N2-terminal; Copper amine oxidase, N3-terminal; Copper amine oxidase, C-terminal;	Q	KOG1186	Copper amine oxidase
A0A1P8B966	Mitochondrial pyruvate carrier OS=Arabidopsis thaliana GN=NRGA1 PE=3 SV=1	NRGA1	27.2	9.0604	4	2	1	1.031	1.144	1.11	extracellular	GO:0006839 mitochondrial transport; GO:0044699 single-organism process; GO:0071702 organic substance transport; GO:0046942 carboxylic acid transport; GO:0015849 organic acid transport; GO:0051234 establishment of localization; GO:0006810 transport; GO:0006820 anion transport; GO:0015711 organic anion transport; GO:1902578 single-organism localization; GO:0015718 monocarboxylic acid transport; GO:…	GO:0016020 membrane; GO:0043229 intracellular organelle; GO:0044429 mitochondrial part; GO:0031090 organelle membrane; GO:0031967 organelle envelope; GO:0044446 intracellular organelle part; GO:0005737 cytoplasm; GO:0044424 intracellular part; GO:0005623 cell; GO:0044422 organelle part; GO:0005739 mitochondrion; GO:0005740 mitochondrial envelope; GO:0043231 intracellular membrane-bounded organell…		K22139					S	KOG1589	Uncharacterized conserved protein
A0A1P8B9A7	Alpha-N-acetylglucosaminidase family / NAGLU family OS=Arabidopsis thaliana GN=CYL1 PE=4 SV=1	CYL1	3.1	70.971	3	2	2				vacuolar membrane				K01205	NAGLU; alpha-N-acetylglucosaminidase [EC:3.2.1.50]	ath00531 Glycosaminoglycan degradation - Arabidopsis thaliana (thale cress); ath01100 Metabolic pathways - Arabidopsis thaliana (thale cress);	IPR024733; IPR024240; IPR024732; IPR017853;	Alpha-N-acetylglucosaminidase, tim-barrel domain; Alpha-N-acetylglucosaminidase, N-terminal; Alpha-N-acetylglucosaminidase, C-terminal; Glycoside hydrolase superfamily;	U	KOG2233	Alpha-N-acetylglucosaminidase
A0A1P8B9A9	COP1-interacting protein 4.1 OS=Arabidopsis thaliana GN=CIP4.1 PE=4 SV=1	CIP4.1	1.3	110.72	0	1	1				nucleus									OK	KOG0939	E3 ubiquitin-protein ligase/Putative upstream regulatory element binding protein
A0A1P8B9J8	"Translation factor GUF1 homolog, mitochondrial OS=Arabidopsis thaliana GN=At5g08650 PE=3 SV=1"	At5g08650	9.2	67.939	8	5	5	1.051	1.301	1.237	chloroplast			GO:1901265 nucleoside phosphate binding; GO:0001882 nucleoside binding; GO:0043167 ion binding; GO:0016817 hydrolase activity, acting on acid anhydrides; GO:0016787 hydrolase activity; GO:0000166 nucleotide binding; GO:0017111 nucleoside-triphosphatase activity; GO:0097159 organic cyclic compound binding; GO:1901363 heterocyclic compound binding; GO:0032549 ribonucleoside binding; GO:0097367 carb…	K21594			IPR005225; IPR004161; IPR000640; IPR013842; IPR027417; IPR000795; IPR009022; IPR009000;	Small GTP-binding protein domain; Translation elongation factor EFTu-like, domain 2; Translation elongation factor EFG, V domain; GTP-binding protein LepA, C-terminal; P-loop containing nucleoside triphosphate hydrolase; Transcription factor, GTP-binding domain; Elongation factor G, III-V domain; Translation protein, beta-barrel domain;	J	KOG0462	Elongation factor-type GTP-binding protein
A0A1P8B9K8	CwfJ-like family protein / zinc finger (CCCH-type) family protein OS=Arabidopsis thaliana GN=MHM17.1 PE=4 SV=1	MHM17.1	7	56.229	4	3	3	3.681	1.226	0.333	nucleus			GO:0046872 metal ion binding; GO:0043169 cation binding; GO:0003824 catalytic activity; GO:0005488 binding; GO:0043167 ion binding;				IPR000571; IPR011146; IPR006768; IPR006767;	Zinc finger, CCCH-type; HIT-like domain; Cwf19-like, C-terminal domain-1; Cwf19-like protein, C-terminal domain-2;	S	KOG2476	Uncharacterized conserved protein
A0A1P8B9L6	Methylthioalkylmalate synthase 1 OS=Arabidopsis thaliana GN=MAM1 PE=1 SV=1	MAM1	32.4	58.381	24	13	13	0.625	0.901	1.44	chloroplast	GO:0008152 metabolic process; GO:0044710 single-organism metabolic process; GO:0044281 small molecule metabolic process; GO:0044763 single-organism cellular process; GO:0019752 carboxylic acid metabolic process; GO:0044699 single-organism process; GO:0006082 organic acid metabolic process; GO:0044237 cellular metabolic process; GO:0009987 cellular process; GO:0043436 oxoacid metabolic process; GO…		GO:0016746 transferase activity, transferring acyl groups; GO:0046912 transferase activity, transferring acyl groups, acyl groups converted into alkyl on transfer; GO:0016740 transferase activity; GO:0003824 catalytic activity;	K15741	MAM1; methylthioalkylmalate synthase 1 [EC:2.3.3.17]	ath00966 Glucosinolate biosynthesis - Arabidopsis thaliana (thale cress); ath01210 2-Oxocarboxylic acid metabolism - Arabidopsis thaliana (thale cress); ath01110 Biosynthesis of secondary metabolites - Arabidopsis thaliana (thale cress);	IPR013785; IPR000891;	Aldolase-type TIM barrel; Pyruvate carboxyltransferase;	E	KOG2367	Alpha-isopropylmalate synthase/homocitrate synthase
A0A1P8B9M1	Phosphoribosylanthranilate isomerase 2 OS=Arabidopsis thaliana GN=PAI2 PE=3 SV=1	PAI2	15	23.343	4	2	2	1.038	1.384	1.334	chloroplast	GO:0044106 cellular amine metabolic process; GO:0009072 aromatic amino acid family metabolic process; GO:0006725 cellular aromatic compound metabolic process; GO:0044281 small molecule metabolic process; GO:0044763 single-organism cellular process; GO:0006807 nitrogen compound metabolic process; GO:1901360 organic cyclic compound metabolic process; GO:0044699 single-organism process; GO:0044238 p…		GO:0004640 phosphoribosylanthranilate isomerase activity; GO:0016853 isomerase activity; GO:0016860 intramolecular oxidoreductase activity; GO:0003824 catalytic activity; GO:0016861 intramolecular oxidoreductase activity, interconverting aldoses and ketoses;	K01817	trpF; phosphoribosylanthranilate isomerase [EC:5.3.1.24]	ath01230 Biosynthesis of amino acids - Arabidopsis thaliana (thale cress); ath00400 Phenylalanine, tyrosine and tryptophan biosynthesis - Arabidopsis thaliana (thale cress); ath01100 Metabolic pathways - Arabidopsis thaliana (thale cress); ath01110 Biosynthesis of secondary metabolites - Arabidopsis thaliana (thale cress);	IPR001240; IPR013785; IPR011060;	N-(5'phosphoribosyl) anthranilate isomerase (PRAI); Aldolase-type TIM barrel; Ribulose-phosphate binding barrel;	E	KOG4202	Phosphoribosylanthranilate isomerase
A0A1P8B9N1	"Formate dehydrogenase, mitochondrial OS=Arabidopsis thaliana GN=FDH PE=3 SV=1"	FDH	67	39.63	90	19	19	0.973	1.009	1.037	cytoplasm	GO:0044699 single-organism process; GO:0008152 metabolic process; GO:0055114 oxidation-reduction process; GO:0044710 single-organism metabolic process;		GO:1901265 nucleoside phosphate binding; GO:0016903 oxidoreductase activity, acting on the aldehyde or oxo group of donors; GO:0000166 nucleotide binding; GO:0048037 cofactor binding; GO:0016491 oxidoreductase activity; GO:0016614 oxidoreductase activity, acting on CH-OH group of donors; GO:0016620 oxidoreductase activity, acting on the aldehyde or oxo group of donors, NAD or NADP as acceptor; GO…	K00122	FDH; formate dehydrogenase [EC:1.17.1.9]	ath01200 Carbon metabolism - Arabidopsis thaliana (thale cress); ath01100 Metabolic pathways - Arabidopsis thaliana (thale cress); ath00630 Glyoxylate and dicarboxylate metabolism - Arabidopsis thaliana (thale cress);	IPR006139; IPR006140; IPR016040;	D-isomer specific 2-hydroxyacid dehydrogenase, catalytic domain; D-isomer specific 2-hydroxyacid dehydrogenase, NAD-binding domain; NAD(P)-binding domain;	C	KOG0069	Glyoxylate/hydroxypyruvate reductase (D-isomer-specific 2-hydroxy acid dehydrogenase superfamily)
A0A1P8B9P2	Cyclophilin-like peptidyl-prolyl cis-trans isomerase family protein OS=Arabidopsis thaliana GN=At5g35100 PE=4 SV=1	At5g35100	43.4	31.385	33	11	11	0.89	0.751	0.844	chloroplast	GO:0044267 cellular protein metabolic process; GO:0044238 primary metabolic process; GO:0018208 peptidyl-proline modification; GO:0000413 protein peptidyl-prolyl isomerization; GO:0044237 cellular metabolic process; GO:0071704 organic substance metabolic process; GO:0006457 protein folding; GO:0018193 peptidyl-amino acid modification; GO:0008152 metabolic process; GO:0044260 cellular macromolecul…		GO:0003755 peptidyl-prolyl cis-trans isomerase activity; GO:0016853 isomerase activity; GO:0003824 catalytic activity; GO:0016859 cis-trans isomerase activity;	K03768			IPR002130; IPR029000;	Cyclophilin-type peptidyl-prolyl cis-trans isomerase domain; Cyclophilin-like domain;	O	KOG0865	Cyclophilin type peptidyl-prolyl cis-trans isomerase
A0A1P8B9Q7	Transcription regulator NOT2/NOT3/NOT5 family protein OS=Arabidopsis thaliana GN=MRG7.19 PE=1 SV=1	MRG7.19	6.2	89.982	5	3	3	1.43	0.925	0.647	nucleus	GO:0050794 regulation of cellular process; GO:0010468 regulation of gene expression; GO:0006355 regulation of transcription, DNA-templated; GO:0031326 regulation of cellular biosynthetic process; GO:0080090 regulation of primary metabolic process; GO:0060255 regulation of macromolecule metabolic process; GO:0019219 regulation of nucleobase-containing compound metabolic process; GO:0010556 regulat…	GO:0043226 organelle; GO:0043231 intracellular membrane-bounded organelle; GO:0043229 intracellular organelle; GO:0005634 nucleus; GO:0044464 cell part; GO:0005622 intracellular; GO:0044424 intracellular part; GO:0043227 membrane-bounded organelle; GO:0005623 cell;		K12580	CNOT3; CCR4-NOT transcription complex subunit 3	ath03018 RNA degradation - Arabidopsis thaliana (thale cress);	IPR007282; IPR007207;	NOT2/NOT3/NOT5; CCR4-Not complex component, Not N-terminal domain;	K	KOG2150	CCR4-NOT transcriptional regulation complex, NOT5 subunit
A0A1P8B9Y9	Plastid-lipid associated protein PAP / fibrillin family protein OS=Arabidopsis thaliana GN=MYH9.3 PE=4 SV=1	MYH9.3	5.1	26.583	1	1	1				chloroplast							IPR006843;	Plastid lipid-associated protein/fibrillin conserved domain;
A0A1P8BA02	Acyl-CoA N-acyltransferase with RING/FYVE/PHD-type zinc finger protein OS=Arabidopsis thaliana GN=MPK17.2 PE=4 SV=1	MPK17.2	0.9	114.71	1	1	1				nucleus			GO:0097159 organic cyclic compound binding; GO:1901363 heterocyclic compound binding; GO:0003677 DNA binding; GO:0046914 transition metal ion binding; GO:0005488 binding; GO:0043167 ion binding; GO:0003676 nucleic acid binding; GO:0043169 cation binding; GO:0046872 metal ion binding; GO:0005515 protein binding; GO:0008270 zinc ion binding;				IPR013083; IPR001965; IPR011011; IPR016181; IPR019787; IPR032308;	Zinc finger, RING/FYVE/PHD-type; Zinc finger, PHD-type; Zinc finger, FYVE/PHD-type; Acyl-CoA N-acyltransferase; Zinc finger, PHD-finger; Jas TPL-binding domain;
A0A1P8BA79	TBP-associated factor 5 OS=Arabidopsis thaliana GN=TAF5 PE=4 SV=1	TAF5	5.9	74.111	6	3	3	1.609	1.413	0.878	nucleus			GO:0005515 protein binding; GO:0005488 binding;	K03130	TAF5; transcription initiation factor TFIID subunit 5	ath03022 Basal transcription factors - Arabidopsis thaliana (thale cress);	IPR017986; IPR015943; IPR007582;	WD40-repeat-containing domain; WD40/YVTN repeat-like-containing domain; TFIID subunit TAF5, NTD2 domain;	K	KOG0263	Transcription initiation factor TFIID, subunit TAF5 (also component of histone acetyltransferase SAGA)
A0A1P8BAA6	D-aminoacid aminotransferase-like PLP-dependent enzymes superfamily protein OS=Arabidopsis thaliana GN=At5g27410 PE=4 SV=1	At5g27410	4.8	56.935	4	2	2				chloroplast	GO:0008152 metabolic process;		GO:0003824 catalytic activity;	K22696			IPR027417;	P-loop containing nucleoside triphosphate hydrolase;	E	KOG0975	Branched chain aminotransferase BCAT1, pyridoxal phosphate enzymes type IV superfamily
A0A1P8BAJ3	RNA-binding (RRM/RBD/RNP motifs) family protein OS=Arabidopsis thaliana GN=RS41 PE=1 SV=1	RS41	7	36.385	1	2	1				nucleus			GO:0097159 organic cyclic compound binding; GO:1901363 heterocyclic compound binding; GO:1901265 nucleoside phosphate binding; GO:0005488 binding; GO:0003676 nucleic acid binding; GO:0000166 nucleotide binding; GO:0036094 small molecule binding;	K12893	SFRS4_5_6; splicing factor, arginine/serine-rich 4/5/6	ath03040 Spliceosome - Arabidopsis thaliana (thale cress);	IPR000504; IPR012677;	RNA recognition motif domain; Nucleotide-binding alpha-beta plait domain;	A	KOG0106	Alternative splicing factor SRp55/B52/SRp75 (RRM superfamily)
A0A1P8BAU5	Glycosyl hydrolases family 31 protein OS=Arabidopsis thaliana GN=RSW3 PE=3 SV=1	RSW3	17.9	107.39	30	16	16	1.163	1.278	1.099	chloroplast	GO:0008152 metabolic process; GO:0005975 carbohydrate metabolic process; GO:0044238 primary metabolic process; GO:0071704 organic substance metabolic process;		GO:0030246 carbohydrate binding; GO:0004553 hydrolase activity, hydrolyzing O-glycosyl compounds; GO:0016787 hydrolase activity; GO:0003824 catalytic activity; GO:0005488 binding; GO:0016798 hydrolase activity, acting on glycosyl bonds;	K05546	GANAB; mannosyl-oligosaccharide alpha-1,3-glucosidase [EC:3.2.1.207]	ath00510 N-Glycan biosynthesis - Arabidopsis thaliana (thale cress); ath04141 Protein processing in endoplasmic reticulum - Arabidopsis thaliana (thale cress); ath01100 Metabolic pathways - Arabidopsis thaliana (thale cress);	IPR011013; IPR025887; IPR017853;	Galactose mutarotase-like domain; Glycoside hydrolase family 31, N-terminal domain; Glycoside hydrolase superfamily;	GMO	KOG1066	Glucosidase II catalytic (alpha) subunit and related enzymes, glycosyl hydrolase family 31
A0A1P8BAU8	GPI-anchored adhesin-like protein OS=Arabidopsis thaliana GN=MRO11.7 PE=1 SV=1	MRO11.7	13.9	90.749	16	8	8	1.552	1.529	0.985	nucleus							IPR001119;	S-layer homology domain;
A0A1P8BAW5	Protein kinase superfamily protein OS=Arabidopsis thaliana GN=MPF21.1 PE=4 SV=1	MPF21.1	10.9	36.613	6	4	3	1.677			cytoplasm	GO:0016310 phosphorylation; GO:0044267 cellular protein metabolic process; GO:0044238 primary metabolic process; GO:0044237 cellular metabolic process; GO:0006796 phosphate-containing compound metabolic process; GO:0071704 organic substance metabolic process; GO:0008152 metabolic process; GO:0006468 protein phosphorylation; GO:0006793 phosphorus metabolic process; GO:0044260 cellular macromolecul…		GO:0005524 ATP binding; GO:1901265 nucleoside phosphate binding; GO:0016773 phosphotransferase activity, alcohol group as acceptor; GO:0001882 nucleoside binding; GO:0043167 ion binding; GO:0004672 protein kinase activity; GO:0000166 nucleotide binding; GO:0097159 organic cyclic compound binding; GO:1901363 heterocyclic compound binding; GO:0032549 ribonucleoside binding; GO:0097367 carbohydrate …				IPR000719; IPR001245; IPR011009;	Protein kinase domain; Serine-threonine/tyrosine-protein kinase catalytic domain; Protein kinase-like domain;	T	KOG0192	Tyrosine kinase specific for activated (GTP-bound) p21cdc42Hs
A0A1P8BAZ0	ABC-2 type transporter family protein OS=Arabidopsis thaliana GN=ABCG22 PE=4 SV=1	ABCG22	4.8	55.333	2	2	2				plasma membrane		GO:0016020 membrane;	GO:0005524 ATP binding; GO:1901265 nucleoside phosphate binding; GO:0001882 nucleoside binding; GO:0043167 ion binding; GO:0016817 hydrolase activity, acting on acid anhydrides; GO:0016787 hydrolase activity; GO:0000166 nucleotide binding; GO:0017111 nucleoside-triphosphatase activity; GO:0016887 ATPase activity; GO:0097159 organic cyclic compound binding; GO:1901363 heterocyclic compound binding…				IPR003593; IPR003439; IPR027417; IPR013525;	AAA+ ATPase domain; ABC transporter-like; P-loop containing nucleoside triphosphate hydrolase; ABC-2 type transporter;	Q	KOG0061	Transporter, ABC superfamily (Breast cancer resistance protein)
A0A1P8BAZ2	Glucuronidase 3 OS=Arabidopsis thaliana GN=GUS3 PE=4 SV=1	GUS3	4	33.388	2	1	1				cytoplasm		GO:0016020 membrane;	GO:0016787 hydrolase activity; GO:0003824 catalytic activity; GO:0016798 hydrolase activity, acting on glycosyl bonds;				IPR017853;	Glycoside hydrolase superfamily;
A0A1P8BB04	Haloacid dehalogenase-like hydrolase family protein OS=Arabidopsis thaliana GN=DEP1 PE=4 SV=1	DEP1	46.9	47.266	32	13	13	0.911	1.044	1.146	mitochondria	GO:0000097 sulfur amino acid biosynthetic process; GO:0016053 organic acid biosynthetic process; GO:0019509 L-methionine salvage from methylthioadenosine; GO:0009066 aspartate family amino acid metabolic process; GO:0044699 single-organism process; GO:0009058 biosynthetic process; GO:1901566 organonitrogen compound biosynthetic process; GO:0044237 cellular metabolic process; GO:0000096 sulfur ami…	GO:0044424 intracellular part; GO:0005623 cell; GO:0044464 cell part; GO:0005622 intracellular; GO:0005737 cytoplasm;	GO:0000287 magnesium ion binding; GO:0042578 phosphoric ester hydrolase activity; GO:0003824 catalytic activity; GO:0016791 phosphatase activity; GO:0005488 binding; GO:0016788 hydrolase activity, acting on ester bonds; GO:0043167 ion binding; GO:0046872 metal ion binding; GO:0043169 cation binding; GO:0016787 hydrolase activity; GO:0043874 acireductone synthase activity;	K16054	DEP1; methylthioribulose 1-phosphate dehydratase / enolase-phosphatase E1 [EC:4.2.1.109 3.1.3.77]	ath00270 Cysteine and methionine metabolism - Arabidopsis thaliana (thale cress); ath01100 Metabolic pathways - Arabidopsis thaliana (thale cress);	IPR001303; IPR023214;	Class II aldolase/adducin N-terminal; HAD-like domain;	E	KOG2630	Enolase-phosphatase E-1
A0A1P8BB73	"Inositol-1,4,5-trisphosphate 5-phosphatase OS=Arabidopsis thaliana GN=MBG8.14 PE=4 SV=1"	MBG8.14	4	48.609	2	1	1				cytoplasm
A0A1P8BBC4	NAD(P)-binding Rossmann-fold superfamily protein OS=Arabidopsis thaliana GN=At5g15910 PE=4 SV=1	At5g15910	10.1	24.237	1	2	2				chloroplast							IPR016040;	NAD(P)-binding domain;	R	KOG4288	Predicted oxidoreductase
A0A1P8BBD5	Aspartokinase OS=Arabidopsis thaliana GN=CARAB-AK-LYS PE=3 SV=1	CARAB-AK-LYS	4.6	50.22	2	2	2				chloroplast	GO:0008652 cellular amino acid biosynthetic process; GO:0016053 organic acid biosynthetic process; GO:0044711 single-organism biosynthetic process; GO:0044281 small molecule metabolic process; GO:0044763 single-organism cellular process; GO:0006807 nitrogen compound metabolic process; GO:0044699 single-organism process; GO:0009058 biosynthetic process; GO:0044238 primary metabolic process; GO:190…		GO:0019202 amino acid kinase activity; GO:0016774 phosphotransferase activity, carboxyl group as acceptor; GO:0004072 aspartate kinase activity; GO:0016301 kinase activity; GO:0016740 transferase activity; GO:0003824 catalytic activity; GO:0016772 transferase activity, transferring phosphorus-containing groups;	K00928	lysC; aspartate kinase [EC:2.7.2.4]	ath01230 Biosynthesis of amino acids - Arabidopsis thaliana (thale cress); ath00261 Monobactam biosynthesis - Arabidopsis thaliana (thale cress); ath00260 Glycine, serine and threonine metabolism - Arabidopsis thaliana (thale cress); ath01100 Metabolic pathways - Arabidopsis thaliana (thale cress); ath01210 2-Oxocarboxylic acid metabolism - Arabidopsis thaliana (thale cress); ath00270 Cysteine an…	IPR001048; IPR001341;	Aspartate/glutamate/uridylate kinase; Aspartate kinase domain;	E	KOG0456	Aspartate kinase
A0A1P8BBM1	Superoxide dismutase OS=Arabidopsis thaliana GN=FSD2 PE=3 SV=1	FSD2	4.8	25.813	3	1	1				chloroplast	GO:0006801 superoxide metabolic process; GO:0008152 metabolic process; GO:0072593 reactive oxygen species metabolic process; GO:0055114 oxidation-reduction process; GO:0044710 single-organism metabolic process; GO:0044699 single-organism process; GO:0009987 cellular process; GO:0044237 cellular metabolic process;		GO:0004784 superoxide dismutase activity; GO:0003824 catalytic activity; GO:0016721 oxidoreductase activity, acting on superoxide radicals as acceptor; GO:0005488 binding; GO:0043167 ion binding; GO:0016209 antioxidant activity; GO:0043169 cation binding; GO:0046872 metal ion binding; GO:0016491 oxidoreductase activity;	K04564	SOD2; superoxide dismutase, Fe-Mn family [EC:1.15.1.1]	ath04146 Peroxisome - Arabidopsis thaliana (thale cress);	IPR019831; IPR019832;	Manganese/iron superoxide dismutase, N-terminal; Manganese/iron superoxide dismutase, C-terminal;	P	KOG0876	Manganese superoxide dismutase
A0A1P8BBQ3	Tryptophan synthase OS=Arabidopsis thaliana GN=At5g28237 PE=3 SV=1	At5g28237	2.7	47.914	2	1	1				mitochondria	GO:0016053 organic acid biosynthetic process; GO:0006725 cellular aromatic compound metabolic process; GO:0000162 tryptophan biosynthetic process; GO:0044699 single-organism process; GO:0009058 biosynthetic process; GO:1901566 organonitrogen compound biosynthetic process; GO:0042435 indole-containing compound biosynthetic process; GO:0044237 cellular metabolic process; GO:0006576 cellular biogeni…		GO:0016829 lyase activity; GO:0016836 hydro-lyase activity; GO:0004834 tryptophan synthase activity; GO:0003824 catalytic activity; GO:0016835 carbon-oxygen lyase activity;	K01696	trpB; tryptophan synthase beta chain [EC:4.2.1.20]	ath01230 Biosynthesis of amino acids - Arabidopsis thaliana (thale cress); ath00260 Glycine, serine and threonine metabolism - Arabidopsis thaliana (thale cress); ath00400 Phenylalanine, tyrosine and tryptophan biosynthesis - Arabidopsis thaliana (thale cress); ath01100 Metabolic pathways - Arabidopsis thaliana (thale cress); ath01110 Biosynthesis of secondary metabolites - Arabidopsis thaliana (…	IPR001926;	Tryptophan synthase beta subunit-like PLP-dependent enzyme;	E	KOG1395	Tryptophan synthase beta chain
A0A1P8BBT2	Heat shock protein HSP20/alpha crystallin family OS=Arabidopsis thaliana GN=MNJ7.18 PE=4 SV=1	MNJ7.18	6.2	21.742	1	1	1				chloroplast							IPR008978;	HSP20-like chaperone;
A0A1P8BC56	Carbohydrate-binding-like fold OS=Arabidopsis thaliana GN=At5g01260 PE=4 SV=1	At5g01260	10.1	33.219	4	2	2	0.878	0.868	0.989	chloroplast			GO:2001070 starch binding; GO:0030246 carbohydrate binding; GO:0030247 polysaccharide binding; GO:0001871 pattern binding; GO:0005488 binding;				IPR013783; IPR013784; IPR002044;	Immunoglobulin-like fold; Carbohydrate-binding-like fold; Carbohydrate binding module family 20;
A0A1P8BC80	D-aminoacid aminotransferase-like PLP-dependent enzymes superfamily protein OS=Arabidopsis thaliana GN=ADCL PE=4 SV=1	ADCL	45.6	32.271	18	11	11	0.58	0.908	1.567	cytoplasm	GO:0008152 metabolic process;		GO:0003824 catalytic activity;	K18482	ADCL; 4-amino-4-deoxychorismate lyase [EC:4.1.3.38]	ath00790 Folate biosynthesis - Arabidopsis thaliana (thale cress);			E	KOG0975	Branched chain aminotransferase BCAT1, pyridoxal phosphate enzymes type IV superfamily
A0A1P8BCC6	"Probable alanine--tRNA ligase, chloroplastic OS=Arabidopsis thaliana GN=EMB1030 PE=1 SV=1"	EMB1030	24.6	111.07	53	21	21	0.971	1.011	1.041	chloroplast	GO:0006518 peptide metabolic process; GO:0006725 cellular aromatic compound metabolic process; GO:0044267 cellular protein metabolic process; GO:0044699 single-organism process; GO:0009058 biosynthetic process; GO:1901566 organonitrogen compound biosynthetic process; GO:0043039 tRNA aminoacylation; GO:0044237 cellular metabolic process; GO:0071704 organic substance metabolic process; GO:0008152 m…	GO:0043226 organelle; GO:0043231 intracellular membrane-bounded organelle; GO:0043229 intracellular organelle; GO:0044464 cell part; GO:0005622 intracellular; GO:0005737 cytoplasm; GO:0044424 intracellular part; GO:0043227 membrane-bounded organelle; GO:0005623 cell; GO:0009536 plastid; GO:0044444 cytoplasmic part; GO:0009507 chloroplast;	GO:0016876 ligase activity, forming aminoacyl-tRNA and related compounds; GO:0005524 ATP binding; GO:1901265 nucleoside phosphate binding; GO:0016875 ligase activity, forming carbon-oxygen bonds; GO:0001882 nucleoside binding; GO:0043167 ion binding; GO:0016874 ligase activity; GO:0000166 nucleotide binding; GO:0097159 organic cyclic compound binding; GO:1901363 heterocyclic compound binding; GO:…	K01872	AARS; alanyl-tRNA synthetase [EC:6.1.1.7]	ath00970 Aminoacyl-tRNA biosynthesis - Arabidopsis thaliana (thale cress);	IPR018164; IPR018163; IPR012947; IPR003156; IPR018162; IPR018165; IPR009000;	Alanyl-tRNA synthetase, class IIc, N-terminal; Threonyl/alanyl tRNA synthetase, class II-like, putative editing domain; Threonyl/alanyl tRNA synthetase, SAD; DHHA1 domain; Alanine-tRNA ligase, class IIc, anti-codon-binding domain; Alanyl-tRNA synthetase, class IIc, core domain; Translation protein, beta-barrel domain;	J	KOG0188	Alanyl-tRNA synthetase
A0A1P8BCE3	Octicosapeptide/Phox/Bem1p family protein OS=Arabidopsis thaliana GN=At5g09620 PE=1 SV=1	At5g09620	11.2	55.03	4	3	2		0.949		nucleus			GO:0005515 protein binding; GO:0005488 binding;				IPR000270;	PB1 domain;
A0A1P8BCJ5	Regulatory particle triple-A ATPase 6A OS=Arabidopsis thaliana GN=RPT6A PE=3 SV=1	RPT6A	42.4	40.688	1	14	1				cytoplasm	GO:1901575 organic substance catabolic process; GO:0008152 metabolic process; GO:0030163 protein catabolic process; GO:0009057 macromolecule catabolic process; GO:0043170 macromolecule metabolic process; GO:0019538 protein metabolic process; GO:0044238 primary metabolic process; GO:0009056 catabolic process; GO:0071704 organic substance metabolic process;	GO:0044424 intracellular part; GO:0005623 cell; GO:0044464 cell part; GO:0005622 intracellular; GO:0005737 cytoplasm;	GO:0005524 ATP binding; GO:1901265 nucleoside phosphate binding; GO:0001882 nucleoside binding; GO:0043167 ion binding; GO:0016787 hydrolase activity; GO:0000166 nucleotide binding; GO:0097159 organic cyclic compound binding; GO:1901363 heterocyclic compound binding; GO:0032549 ribonucleoside binding; GO:0097367 carbohydrate derivative binding; GO:0003824 catalytic activity; GO:0032553 ribonucleo…	K03066	PSMC5; 26S proteasome regulatory subunit T6	ath03050 Proteasome - Arabidopsis thaliana (thale cress);	IPR003959; IPR003593; IPR027417;	ATPase, AAA-type, core; AAA+ ATPase domain; P-loop containing nucleoside triphosphate hydrolase;	O	KOG0728	26S proteasome regulatory complex, ATPase RPT6
A0A1P8BCQ5	4-hydroxy-4-methyl-2-oxoglutarate aldolase OS=Arabidopsis thaliana GN=At5g56260 PE=1 SV=1	At5g56260	36.4	21.407	16	6	6	0.998	0.945	0.947	cytoplasm	GO:0050794 regulation of cellular process; GO:0050789 regulation of biological process; GO:0080090 regulation of primary metabolic process; GO:0060255 regulation of macromolecule metabolic process; GO:0019219 regulation of nucleobase-containing compound metabolic process; GO:0019222 regulation of metabolic process; GO:0051171 regulation of nitrogen compound metabolic process; GO:0031323 regulatio…		GO:0098772 molecular function regulator; GO:0030234 enzyme regulator activity; GO:0004857 enzyme inhibitor activity; GO:0008428 ribonuclease inhibitor activity;				IPR005493;	Ribonuclease E inhibitor RraA/RraA-like protein;
A0A1P8BCS8	FRAGILE HISTIDINE TRIAD OS=Arabidopsis thaliana GN=FHIT PE=4 SV=1	FHIT	10.2	14.618	1	1	1				mitochondria			GO:0003824 catalytic activity;	K01522	FHIT; bis(5'-adenosyl)-triphosphatase [EC:3.6.1.29]	ath00230 Purine metabolism - Arabidopsis thaliana (thale cress); ath01100 Metabolic pathways - Arabidopsis thaliana (thale cress);	IPR011146;	HIT-like domain;	FR	KOG3379	Diadenosine polyphosphate hydrolase and related proteins of the histidine triad (HIT) family
A0A1P8BCY0	PsbP domain protein (Mog1/PsbP/DUF1795-like photosystem II reaction center PsbP family protein) OS=Arabidopsis thaliana GN=PPD5 PE=4 SV=1	PPD5	24.1	35.328	27	7	7	0.705	0.84	1.191	nucleus	GO:0008152 metabolic process; GO:0044237 cellular metabolic process; GO:0009987 cellular process; GO:0015979 photosynthesis;	GO:0016020 membrane; GO:0009523 photosystem II; GO:0019898 extrinsic component of membrane; GO:0098796 membrane protein complex; GO:0009654 photosystem II oxygen evolving complex; GO:0042651 thylakoid membrane; GO:0032991 macromolecular complex; GO:0044424 intracellular part; GO:0005623 cell; GO:0034357 photosynthetic membrane; GO:0009521 photosystem; GO:1902494 catalytic complex; GO:0044425 memb…	GO:0043169 cation binding; GO:0046872 metal ion binding; GO:0005509 calcium ion binding; GO:0005488 binding; GO:0043167 ion binding;				IPR016123;	Mog1/PsbP, alpha/beta/alpha sandwich;
A0A1P8BD08	Pectinesterase OS=Arabidopsis thaliana GN=At5g09760 PE=4 SV=1	At5g09760	1.7	63.503	3	1	1				mitochondria	GO:0071554 cell wall organization or biogenesis; GO:0016043 cellular component organization; GO:0071555 cell wall organization; GO:0045229 external encapsulating structure organization; GO:0009987 cellular process; GO:0071840 cellular component organization or biogenesis; GO:0042545 cell wall modification;	GO:0005618 cell wall; GO:0030312 external encapsulating structure; GO:0005623 cell; GO:0044464 cell part; GO:0071944 cell periphery;	GO:0016787 hydrolase activity; GO:0052689 carboxylic ester hydrolase activity; GO:0004857 enzyme inhibitor activity; GO:0098772 molecular function regulator; GO:0030234 enzyme regulator activity; GO:0003824 catalytic activity; GO:0030599 pectinesterase activity; GO:0016788 hydrolase activity, acting on ester bonds;				IPR011050; IPR006501; IPR000070; IPR012334;	Pectin lyase fold/virulence factor; Pectinesterase inhibitor domain; Pectinesterase, catalytic; Pectin lyase fold;
A0A1P8BD60	Sec14p-like phosphatidylinositol transfer family protein OS=Arabidopsis thaliana GN=MDC12.2 PE=4 SV=1	MDC12.2	4.8	26.32	0	1	1				cytoplasm							IPR001251; IPR011074;	CRAL-TRIO lipid binding domain; CRAL/TRIO, N-terminal domain;	I	KOG1470	Phosphatidylinositol transfer protein PDR16 and related proteins
A0A1P8BDF7	Galactose mutarotase-like superfamily protein OS=Arabidopsis thaliana GN=At5g66530 PE=4 SV=1	At5g66530	59.9	30.476	41	11	11	0.868	0.694	0.8	cytoplasm	GO:0008152 metabolic process; GO:0005975 carbohydrate metabolic process; GO:0044238 primary metabolic process; GO:0071704 organic substance metabolic process;		GO:0030246 carbohydrate binding; GO:0016853 isomerase activity; GO:0003824 catalytic activity; GO:0005488 binding;	K01792	E5.1.3.15; glucose-6-phosphate 1-epimerase [EC:5.1.3.15]	ath01100 Metabolic pathways - Arabidopsis thaliana (thale cress); ath00010 Glycolysis / Gluconeogenesis - Arabidopsis thaliana (thale cress); ath01110 Biosynthesis of secondary metabolites - Arabidopsis thaliana (thale cress);	IPR011013; IPR014718;	Galactose mutarotase-like domain; Glycoside hydrolase-type carbohydrate-binding;	G	KOG1594	Uncharacterized enzymes related to aldose 1-epimerase
A0A1P8BDJ0	Protein kinase family protein OS=Arabidopsis thaliana GN=MXA21.10 PE=4 SV=1	MXA21.10	3.5	75.233	1	2	1				extracellular	GO:0016310 phosphorylation; GO:0044267 cellular protein metabolic process; GO:0044238 primary metabolic process; GO:0044237 cellular metabolic process; GO:0006796 phosphate-containing compound metabolic process; GO:0071704 organic substance metabolic process; GO:0008152 metabolic process; GO:0006468 protein phosphorylation; GO:0006793 phosphorus metabolic process; GO:0044260 cellular macromolecul…		GO:0005524 ATP binding; GO:1901265 nucleoside phosphate binding; GO:0016773 phosphotransferase activity, alcohol group as acceptor; GO:0001882 nucleoside binding; GO:0043167 ion binding; GO:0004672 protein kinase activity; GO:0000166 nucleotide binding; GO:0097159 organic cyclic compound binding; GO:1901363 heterocyclic compound binding; GO:0032549 ribonucleoside binding; GO:0097367 carbohydrate …				IPR032872; IPR000719; IPR001245; IPR011009;	Wall-associated receptor kinase, C-terminal; Protein kinase domain; Serine-threonine/tyrosine-protein kinase catalytic domain; Protein kinase-like domain;	T	KOG1187	Serine/threonine protein kinase
A0A1P8BDN0	Maf-like protein OS=Arabidopsis thaliana GN=At5g66550 PE=4 SV=1	At5g66550	28.4	22.43	14	5	5	0.92	0.979	1.064	chloroplast			GO:0047429 nucleoside-triphosphate diphosphatase activity; GO:0016817 hydrolase activity, acting on acid anhydrides; GO:0016787 hydrolase activity; GO:0016462 pyrophosphatase activity; GO:0016818 hydrolase activity, acting on acid anhydrides, in phosphorus-containing anhydrides; GO:0003824 catalytic activity;	K06287					D	KOG1509	Predicted nucleic acid-binding protein ASMTL
A0A1P8BDP5	NagB/RpiA/CoA transferase-like superfamily protein OS=Arabidopsis thaliana GN=MFC16.20 PE=4 SV=1	MFC16.20	23.9	35.682	9	5	5	0.973	1.139	1.171	cytoplasm	GO:0006739 NADP metabolic process; GO:0019362 pyridine nucleotide metabolic process; GO:0006725 cellular aromatic compound metabolic process; GO:0046496 nicotinamide nucleotide metabolic process; GO:0009117 nucleotide metabolic process; GO:0044699 single-organism process; GO:0072524 pyridine-containing compound metabolic process; GO:0044237 cellular metabolic process; GO:0006796 phosphate-contain…		GO:0016853 isomerase activity; GO:0016860 intramolecular oxidoreductase activity; GO:0004751 ribose-5-phosphate isomerase activity; GO:0003824 catalytic activity; GO:0016861 intramolecular oxidoreductase activity, interconverting aldoses and ketoses;	K01807	rpiA; ribose 5-phosphate isomerase A [EC:5.3.1.6]	ath01230 Biosynthesis of amino acids - Arabidopsis thaliana (thale cress); ath00030 Pentose phosphate pathway - Arabidopsis thaliana (thale cress); ath01200 Carbon metabolism - Arabidopsis thaliana (thale cress); ath01100 Metabolic pathways - Arabidopsis thaliana (thale cress); ath00710 Carbon fixation in photosynthetic organisms - Arabidopsis thaliana (thale cress); ath01110 Biosynthesis of seco…			G	KOG3075	Ribose 5-phosphate isomerase
A0A1P8BE80	Protein-L-isoaspartate O-methyltransferase OS=Arabidopsis thaliana GN=PIMT2 PE=3 SV=1	PIMT2	6.8	17.471	1	1	1				cytoplasm	GO:0008152 metabolic process; GO:0044260 cellular macromolecule metabolic process; GO:0044267 cellular protein metabolic process; GO:0006464 cellular protein modification process; GO:0043170 macromolecule metabolic process; GO:0019538 protein metabolic process; GO:0044238 primary metabolic process; GO:0043412 macromolecule modification; GO:0036211 protein modification process; GO:0044237 cellular…		GO:0008757 S-adenosylmethionine-dependent methyltransferase activity; GO:0008168 methyltransferase activity; GO:0004719 protein-L-isoaspartate (D-aspartate) O-methyltransferase activity; GO:0008276 protein methyltransferase activity; GO:0010340 carboxyl-O-methyltransferase activity; GO:0003824 catalytic activity; GO:0051998 protein carboxyl O-methyltransferase activity; GO:0016741 transferase act…	K00573			IPR029063;	S-adenosyl-L-methionine-dependent methyltransferase;	O	KOG1661	Protein-L-isoaspartate(D-aspartate) O-methyltransferase
A0A1P8BEB3	Vesicle-associated membrane protein 713 OS=Arabidopsis thaliana GN=VAMP713 PE=3 SV=1	VAMP713	19	25.896	5	4	3	0.552	0.818	1.481	chloroplast	GO:0006810 transport; GO:0051179 localization; GO:0016192 vesicle-mediated transport; GO:0051234 establishment of localization;	GO:0031224 intrinsic component of membrane; GO:0016020 membrane; GO:0016021 integral component of membrane; GO:0044425 membrane part;		K08515	VAMP7; vesicle-associated membrane protein 7	ath04130 SNARE interactions in vesicular transport - Arabidopsis thaliana (thale cress);	IPR010908; IPR011012; IPR001388;	Longin domain; Longin-like domain; Synaptobrevin;	U	KOG0859	Synaptobrevin/VAMP-like protein
A0A1P8BEB7	Phosphoglycerate mutase family protein OS=Arabidopsis thaliana GN=MQB2.16 PE=4 SV=1	MQB2.16	4.3	25.536	2	1	1				chloroplast
A0A1P8BED3	ZPR1 zinc-finger domain protein OS=Arabidopsis thaliana GN=MNJ8.130 PE=4 SV=1	MNJ8.130	2.6	50.553	1	1	1				nucleus			GO:0043169 cation binding; GO:0046872 metal ion binding; GO:0008270 zinc ion binding; GO:0046914 transition metal ion binding; GO:0005488 binding; GO:0043167 ion binding;	K06874			IPR004457;	Zinc finger, ZPR1-type;	R	KOG2703	C4-type Zn-finger protein
A0A1P8BEG1	Insulinase (Peptidase family M16) family protein OS=Arabidopsis thaliana GN=SPP PE=4 SV=1	SPP	4.3	120.72	7	4	4	1.774	1.393	0.785	chloroplast			GO:0046872 metal ion binding; GO:0043169 cation binding; GO:0003824 catalytic activity; GO:0005488 binding; GO:0043167 ion binding;				IPR007863; IPR011765; IPR011249; IPR011237;	Peptidase M16, C-terminal; Peptidase M16, N-terminal; Metalloenzyme, LuxS/M16 peptidase-like; Peptidase M16 domain;	O	KOG0959	N-arginine dibasic convertase NRD1 and related Zn2+-dependent endopeptidases, insulinase superfamily
A0A1P8BEL5	Nudix hydrolase homolog 2 OS=Arabidopsis thaliana GN=NUDT2 PE=4 SV=1	NUDT2	20.1	36.795	8	5	5	0.419	0.815	1.943	chloroplast			GO:0016787 hydrolase activity; GO:0003824 catalytic activity;				IPR015797; IPR000086;	NUDIX hydrolase domain-like; NUDIX hydrolase domain;	T	KOG0648	Predicted NUDIX hydrolase FGF-2 and related proteins
A0A1P8BEP1	GroES-like zinc-binding alcohol dehydrogenase family protein OS=Arabidopsis thaliana GN=MBK5.9 PE=4 SV=1	MBK5.9	3.7	34.512	2	1	1				mitochondria	GO:0044699 single-organism process; GO:0008152 metabolic process; GO:0055114 oxidation-reduction process; GO:0044710 single-organism metabolic process;						IPR011032; IPR016040; IPR013154; IPR013149;	GroES-like; NAD(P)-binding domain; Alcohol dehydrogenase, N-terminal; Alcohol dehydrogenase, C-terminal;	Q	KOG0022	Alcohol dehydrogenase, class III
A0A1P8BES4	Cleavage and polyadenylation specificity factor 160 OS=Arabidopsis thaliana GN=CPSF160 PE=4 SV=1	CPSF160	3.6	135.29	4	4	4	1.417	1.264	0.892	cytoplasm		GO:0043226 organelle; GO:0043231 intracellular membrane-bounded organelle; GO:0043229 intracellular organelle; GO:0005634 nucleus; GO:0044464 cell part; GO:0005622 intracellular; GO:0044424 intracellular part; GO:0043227 membrane-bounded organelle; GO:0005623 cell;	GO:0097159 organic cyclic compound binding; GO:1901363 heterocyclic compound binding; GO:0005488 binding; GO:0003676 nucleic acid binding;	K14401	CPSF1; cleavage and polyadenylation specificity factor subunit 1	ath03015 mRNA surveillance pathway - Arabidopsis thaliana (thale cress);	IPR004871;	Cleavage/polyadenylation specificity factor, A subunit, C-terminal;	A	KOG1896	mRNA cleavage and polyadenylation factor II complex, subunit CFT1 (CPSF subunit)
A0A1P8BF20	Auxin response factor OS=Arabidopsis thaliana GN=ARF4 PE=3 SV=1	ARF4	2.1	85.122	1	1	1				nucleus	GO:0050794 regulation of cellular process; GO:0010468 regulation of gene expression; GO:0006355 regulation of transcription, DNA-templated; GO:0031326 regulation of cellular biosynthetic process; GO:0080090 regulation of primary metabolic process; GO:0060255 regulation of macromolecule metabolic process; GO:0019219 regulation of nucleobase-containing compound metabolic process; GO:0010556 regulat…	GO:0043226 organelle; GO:0043231 intracellular membrane-bounded organelle; GO:0043229 intracellular organelle; GO:0005634 nucleus; GO:0044464 cell part; GO:0005622 intracellular; GO:0044424 intracellular part; GO:0043227 membrane-bounded organelle; GO:0005623 cell;	GO:0097159 organic cyclic compound binding; GO:1901363 heterocyclic compound binding; GO:0003677 DNA binding; GO:0005515 protein binding; GO:0005488 binding; GO:0003676 nucleic acid binding;				IPR000270; IPR003340; IPR010525; IPR015300;	PB1 domain; B3 DNA binding domain; Auxin response factor; DNA-binding pseudobarrel domain;
A0A1P8BF32	Heat shock protein 70 (Hsp 70) family protein OS=Arabidopsis thaliana GN=BIP2 PE=1 SV=1	BIP2	48.3	74.374	79	28	3	2.796	1.106	0.396	cytoplasm				K09490	HSPA5; heat shock 70kDa protein 5	ath03060 Protein export - Arabidopsis thaliana (thale cress); ath04141 Protein processing in endoplasmic reticulum - Arabidopsis thaliana (thale cress);	IPR029048; IPR029047;	Heat shock protein 70kD, C-terminal domain; Heat shock protein 70kD, peptide-binding domain;	O	KOG0100	Molecular chaperones GRP78/BiP/KAR2, HSP70 superfamily
A0A1P8BF69	Translocon-associated protein beta (TRAPB) family protein OS=Arabidopsis thaliana GN=MUA22.2 PE=4 SV=1	MUA22.2	18.2	17.225	4	2	2			1.22	chloroplast				K13250	SSR2; translocon-associated protein subunit beta	ath04141 Protein processing in endoplasmic reticulum - Arabidopsis thaliana (thale cress);			U	KOG3317	Translocon-associated complex TRAP, beta subunit
A0A1P8BF80	Tudor/PWWP/MBT superfamily protein OS=Arabidopsis thaliana GN=MPO12.6 PE=4 SV=1	MPO12.6	1	113.53	1	1	1				nucleus							IPR000313;	PWWP domain;	TBLD	KOG0892	Protein kinase ATM/Tel1, involved in telomere length regulation and DNA repair
A0A1P8BF93	Beta-D-xylosidase 4 OS=Arabidopsis thaliana GN=XYL4 PE=4 SV=1	XYL4	20.1	67.273	28	9	9	2.133	1.165	0.546	cytoplasm	GO:0008152 metabolic process; GO:0005975 carbohydrate metabolic process; GO:0044238 primary metabolic process; GO:0071704 organic substance metabolic process;		GO:0004553 hydrolase activity, hydrolyzing O-glycosyl compounds; GO:0016787 hydrolase activity; GO:0003824 catalytic activity; GO:0016798 hydrolase activity, acting on glycosyl bonds;	K15920	XYL4; xylan 1,4-beta-xylosidase [EC:3.2.1.37]	ath01100 Metabolic pathways - Arabidopsis thaliana (thale cress); ath00520 Amino sugar and nucleotide sugar metabolism - Arabidopsis thaliana (thale cress);	IPR001764; IPR002772; IPR026891; IPR017853;	Glycoside hydrolase, family 3, N-terminal; Glycoside hydrolase family 3 C-terminal domain; Fibronectin type III-like domain; Glycoside hydrolase superfamily;
A0A1P8BFF8	Rhodanese/Cell cycle control phosphatase superfamily protein OS=Arabidopsis thaliana GN=CDC25 PE=4 SV=1	CDC25	23.1	12.384	1	2	2				mitochondria				K18065			IPR001763;	Rhodanese-like domain;	D	KOG3772	M-phase inducer phosphatase
A0A1P8BFI1	UDP-glucuronic acid decarboxylase 3 OS=Arabidopsis thaliana GN=UXS3 PE=4 SV=1	UXS3	52.1	35.429	28	13	3	1.283	1.287	1.003	chloroplast				K08678	UXS1; UDP-glucuronate decarboxylase [EC:4.1.1.35]	ath01100 Metabolic pathways - Arabidopsis thaliana (thale cress); ath00520 Amino sugar and nucleotide sugar metabolism - Arabidopsis thaliana (thale cress);	IPR016040;	NAD(P)-binding domain;	GM	KOG1429	dTDP-glucose 4-6-dehydratase/UDP-glucuronic acid decarboxylase
A0A1P8BFL5	Histone acetyltransferase of the GNAT family 2 OS=Arabidopsis thaliana GN=HAG2 PE=4 SV=1	HAG2	3	48.909	3	1	1				cytoplasm	GO:0044699 single-organism process; GO:0051253 negative regulation of RNA metabolic process; GO:0044237 cellular metabolic process; GO:2001141 regulation of RNA biosynthetic process; GO:0008152 metabolic process; GO:0006348 chromatin silencing at telomere; GO:0043543 protein acylation; GO:0010558 negative regulation of macromolecule biosynthetic process; GO:0043170 macromolecule metabolic process…	GO:0043226 organelle; GO:0043231 intracellular membrane-bounded organelle; GO:0043229 intracellular organelle; GO:0005634 nucleus; GO:0044464 cell part; GO:0005622 intracellular; GO:0044424 intracellular part; GO:0043227 membrane-bounded organelle; GO:0005623 cell;	GO:0034212 peptide N-acetyltransferase activity; GO:0016746 transferase activity, transferring acyl groups; GO:0004402 histone acetyltransferase activity; GO:0003824 catalytic activity; GO:0061733 peptide-lysine-N-acetyltransferase activity; GO:0008080 N-acetyltransferase activity; GO:0016740 transferase activity; GO:0016747 transferase activity, transferring acyl groups other than amino-acyl gro…	K11303			IPR000182; IPR016181; IPR019467;	GNAT domain; Acyl-CoA N-acyltransferase; Histone acetyl transferase HAT1 N-terminal;	B	KOG2696	Histone acetyltransferase type b catalytic subunit
A0A1P8BFP2	Transporter associated with antigen processing protein 2 OS=Arabidopsis thaliana GN=ABCB27 PE=4 SV=1	ABCB27	1.7	57.189	1	1	1				plasma membrane	GO:0006810 transport; GO:0055085 transmembrane transport; GO:0051179 localization; GO:0051234 establishment of localization;	GO:0031224 intrinsic component of membrane; GO:0016020 membrane; GO:0016021 integral component of membrane; GO:0044425 membrane part;	GO:1901265 nucleoside phosphate binding; GO:0015399 primary active transmembrane transporter activity; GO:0016817 hydrolase activity, acting on acid anhydrides; GO:0016787 hydrolase activity; GO:0016887 ATPase activity; GO:0097159 organic cyclic compound binding; GO:1901363 heterocyclic compound binding; GO:0016462 pyrophosphatase activity; GO:0003824 catalytic activity; GO:0032553 ribonucleotide…				IPR003439; IPR027417; IPR011527;	ABC transporter-like; P-loop containing nucleoside triphosphate hydrolase; ABC transporter type 1, transmembrane domain;	U	KOG0058	Peptide exporter, ABC superfamily
A0A1P8BFQ5	Flap endonuclease 1 OS=Arabidopsis thaliana GN=FEN1 PE=3 SV=1	FEN1	3.1	46.606	1	1	1				nucleus	GO:0033554 cellular response to stress; GO:0051716 cellular response to stimulus; GO:0006725 cellular aromatic compound metabolic process; GO:0006950 response to stress; GO:0006259 DNA metabolic process; GO:1901360 organic cyclic compound metabolic process; GO:0006807 nitrogen compound metabolic process; GO:0044238 primary metabolic process; GO:0050896 response to stimulus; GO:0044237 cellular me…		GO:0097159 organic cyclic compound binding; GO:1901363 heterocyclic compound binding; GO:0003677 DNA binding; GO:0003824 catalytic activity; GO:0005488 binding; GO:0004518 nuclease activity; GO:0016788 hydrolase activity, acting on ester bonds; GO:0003676 nucleic acid binding; GO:0016787 hydrolase activity;	K04799	FEN1; flap endonuclease-1 [EC:3.-.-.-]	ath03450 Non-homologous end-joining - Arabidopsis thaliana (thale cress); ath03030 DNA replication - Arabidopsis thaliana (thale cress); ath03410 Base excision repair - Arabidopsis thaliana (thale cress);	IPR006085; IPR002421; IPR020045; IPR029060; IPR006086;	XPG N-terminal; 5'-3' exonuclease, N-terminal; 5'-3' exonuclease, C-terminal domain; PIN domain-like; XPG-I domain;	L	KOG2519	5'-3' exonuclease
A0A1P8BFQ7	Staurosporin and temperature sensitive 3-like A OS=Arabidopsis thaliana GN=STT3A PE=4 SV=1	STT3A	2.8	81.86	4	2	2	1.091	0.948	0.869	plasma membrane	GO:0006486 protein glycosylation; GO:0043413 macromolecule glycosylation; GO:0009101 glycoprotein biosynthetic process; GO:0044763 single-organism cellular process; GO:0044267 cellular protein metabolic process; GO:0009100 glycoprotein metabolic process; GO:0044699 single-organism process; GO:0009058 biosynthetic process; GO:0044238 primary metabolic process; GO:0044237 cellular metabolic process…	GO:0016020 membrane;	GO:0016757 transferase activity, transferring glycosyl groups; GO:0016758 transferase activity, transferring hexosyl groups; GO:0003824 catalytic activity; GO:0016740 transferase activity; GO:0004576 oligosaccharyl transferase activity;	K07151	STT3; dolichyl-diphosphooligosaccharide---protein glycosyltransferase [EC:2.4.99.18]	ath00510 N-Glycan biosynthesis - Arabidopsis thaliana (thale cress); ath04141 Protein processing in endoplasmic reticulum - Arabidopsis thaliana (thale cress); ath01100 Metabolic pathways - Arabidopsis thaliana (thale cress);			O	KOG2292	Oligosaccharyltransferase, STT3 subunit
A0A1P8BG37	"Photosystem II stability/assembly factor, chloroplast (HCF136) OS=Arabidopsis thaliana GN=HCF136 PE=4 SV=1"	HCF136	62.4	46.913	140	25	25	0.776	0.758	0.977	chloroplast							IPR028203;	Photosynthesis system II assembly factor Ycf48/Hcf136-like domain;	R	KOG3511	Sortilin and related receptors
A0A1P8BG65	Ubiquinol-cytochrome C chaperone family protein OS=Arabidopsis thaliana GN=MWD22.17 PE=4 SV=1	MWD22.17	12.3	25.459	2	2	2				cytoplasm				K17662					C	KOG2873	Ubiquinol cytochrome c reductase assembly protein CBP3
A0A1P8BGJ0	Phosphoglucosamine mutase family protein OS=Arabidopsis thaliana GN=At5g17530 PE=4 SV=1	At5g17530	24.4	58.309	20	10	10	0.93	0.991	1.066	cytoplasm	GO:0008152 metabolic process; GO:0005975 carbohydrate metabolic process; GO:0044238 primary metabolic process; GO:0071704 organic substance metabolic process;		GO:0016853 isomerase activity; GO:0003824 catalytic activity; GO:0016866 intramolecular transferase activity; GO:0016868 intramolecular transferase activity, phosphotransferases;				IPR005846; IPR005843; IPR005845; IPR016055; IPR005844;	Alpha-D-phosphohexomutase, alpha/beta/alpha domain III; Alpha-D-phosphohexomutase, C-terminal; Alpha-D-phosphohexomutase, alpha/beta/alpha domain II; Alpha-D-phosphohexomutase, alpha/beta/alpha I/II/III; Alpha-D-phosphohexomutase, alpha/beta/alpha domain I;	G	KOG1220	Phosphoglucomutase/phosphomannomutase
A0A1P8BGK2	Pectinesterase OS=Arabidopsis thaliana GN=PMEPCRF PE=4 SV=1	PMEPCRF	11.2	68.532	13	7	6	1.595	0.85	0.533	chloroplast	GO:0071554 cell wall organization or biogenesis; GO:0016043 cellular component organization; GO:0071555 cell wall organization; GO:0045229 external encapsulating structure organization; GO:0009987 cellular process; GO:0071840 cellular component organization or biogenesis; GO:0042545 cell wall modification;	GO:0005618 cell wall; GO:0030312 external encapsulating structure; GO:0005623 cell; GO:0044464 cell part; GO:0071944 cell periphery;	GO:0016787 hydrolase activity; GO:0052689 carboxylic ester hydrolase activity; GO:0004857 enzyme inhibitor activity; GO:0098772 molecular function regulator; GO:0030234 enzyme regulator activity; GO:0003824 catalytic activity; GO:0030599 pectinesterase activity; GO:0016788 hydrolase activity, acting on ester bonds;				IPR011050; IPR000070; IPR006501; IPR012334;	Pectin lyase fold/virulence factor; Pectinesterase, catalytic; Pectinesterase inhibitor domain; Pectin lyase fold;
A0A1P8BGN7	E1 C-terminal related 1 OS=Arabidopsis thaliana GN=ECR1 PE=1 SV=1	ECR1	8.9	44.987	4	3	3	1.614	0.915	0.567	cytoplasm			GO:0016879 ligase activity, forming carbon-nitrogen bonds; GO:0008641 small protein activating enzyme activity; GO:0016877 ligase activity, forming carbon-sulfur bonds; GO:0016881 acid-amino acid ligase activity; GO:0003824 catalytic activity; GO:0016874 ligase activity;	K10686	UBE1C; ubiquitin-activating enzyme E1 C [EC:6.2.1.45]	ath04120 Ubiquitin mediated proteolysis - Arabidopsis thaliana (thale cress);	IPR000594; IPR016040; IPR023318;	THIF-type NAD/FAD binding fold; NAD(P)-binding domain; Ubiquitin activating enzyme, alpha domain;	O	KOG2015	NEDD8-activating complex, catalytic component UBA3
A0A1P8BGS8	Kinesin-like protein OS=Arabidopsis thaliana GN=At5g06670 PE=3 SV=1	At5g06670	2.6	80.936	2	2	2				nucleus	GO:0044763 single-organism cellular process; GO:0007018 microtubule-based movement; GO:0006928 movement of cell or subcellular component; GO:0044699 single-organism process; GO:0009987 cellular process; GO:0007017 microtubule-based process;		GO:0003774 motor activity; GO:1901265 nucleoside phosphate binding; GO:0016817 hydrolase activity, acting on acid anhydrides; GO:0005515 protein binding; GO:0016787 hydrolase activity; GO:0097159 organic cyclic compound binding; GO:1901363 heterocyclic compound binding; GO:0008092 cytoskeletal protein binding; GO:0016462 pyrophosphatase activity; GO:0003824 catalytic activity; GO:0032553 ribonucl…	K11498			IPR027417; IPR001752;	P-loop containing nucleoside triphosphate hydrolase; Kinesin motor domain;	Z	KOG0242	Kinesin-like protein
A0A1P8BH87	Putative lysine decarboxylase family protein OS=Arabidopsis thaliana GN=LOG9 PE=4 SV=1	LOG9	6.9	15.083	0	1	1				mitochondria				K22522
A0A1R7T377	"DUF1995 domain protein, putative (DUF1995) OS=Arabidopsis thaliana GN=At5g27560 PE=4 SV=1"	At5g27560	3.5	37.833	0	1	1				chloroplast							IPR018962;	Domain of unknown function DUF1995;
A0A1R7T390	Golgi-localized GRIP domain-containing protein OS=Arabidopsis thaliana GN=ATGRIP PE=4 SV=1	ATGRIP	7.7	83.624	10	5	5	1.441	1.088	0.755	nucleus
A0A1R7T3A0	Protein kinase superfamily protein OS=Arabidopsis thaliana GN=At5g16810 PE=4 SV=1	At5g16810	16.3	45.545	22	7	7	1.083	1.075	0.992	chloroplast	GO:0016310 phosphorylation; GO:0044267 cellular protein metabolic process; GO:0044238 primary metabolic process; GO:0044237 cellular metabolic process; GO:0006796 phosphate-containing compound metabolic process; GO:0071704 organic substance metabolic process; GO:0008152 metabolic process; GO:0006468 protein phosphorylation; GO:0006793 phosphorus metabolic process; GO:0044260 cellular macromolecul…		GO:0005524 ATP binding; GO:1901265 nucleoside phosphate binding; GO:0016773 phosphotransferase activity, alcohol group as acceptor; GO:0001882 nucleoside binding; GO:0043167 ion binding; GO:0004672 protein kinase activity; GO:0000166 nucleotide binding; GO:0097159 organic cyclic compound binding; GO:1901363 heterocyclic compound binding; GO:0032549 ribonucleoside binding; GO:0097367 carbohydrate …				IPR000719; IPR011009;	Protein kinase domain; Protein kinase-like domain;
A0A1R7T3A4	Zincin-like metalloproteases family protein OS=Arabidopsis thaliana GN=OOP PE=3 SV=1	OOP	31.2	90.368	51	22	9	1.267	1.217	0.961	chloroplast	GO:0006508 proteolysis; GO:0008152 metabolic process; GO:0043170 macromolecule metabolic process; GO:0019538 protein metabolic process; GO:0044238 primary metabolic process; GO:0071704 organic substance metabolic process;		GO:0004175 endopeptidase activity; GO:0004222 metalloendopeptidase activity; GO:0008233 peptidase activity; GO:0003824 catalytic activity; GO:0070011 peptidase activity, acting on L-amino acid peptides; GO:0016787 hydrolase activity; GO:0008237 metallopeptidase activity;	K01414			IPR024077; IPR001567; IPR024079; IPR024080;	Neurolysin/Thimet oligopeptidase, domain 2; Peptidase M3A/M3B catalytic domain; Metallopeptidase, catalytic domain; Neurolysin/Thimet oligopeptidase, N-terminal;	O	KOG2089	Metalloendopeptidase family - saccharolysin & thimet oligopeptidase
A0A1R7T3B5	IAA-leucine resistant (ILR)-like 1 OS=Arabidopsis thaliana GN=ILL1 PE=4 SV=1	ILL1	11.7	33.393	4	3	3		1.484		mitochondria	GO:0008152 metabolic process;		GO:0016787 hydrolase activity; GO:0003824 catalytic activity;	K14664			IPR011650;	Peptidase M20, dimerisation domain;
A0A1R7T3D5	Lysine histidine transporter 1 OS=Arabidopsis thaliana GN=LHT1 PE=4 SV=1	LHT1	2.8	44.252	2	1	1				plasma membrane							IPR013057;	Amino acid transporter, transmembrane domain;	E	KOG1303	Amino acid transporters
A0A1R7T3F8	Spermidine synthase 3 OS=Arabidopsis thaliana GN=SPDS3 PE=3 SV=1	SPDS3	6.4	41.26	1	2	2				cytoplasm	GO:0006595 polyamine metabolic process; GO:0044106 cellular amine metabolic process; GO:0008152 metabolic process; GO:0006807 nitrogen compound metabolic process; GO:0034641 cellular nitrogen compound metabolic process; GO:0009987 cellular process; GO:0044237 cellular metabolic process; GO:0009308 amine metabolic process; GO:0006576 cellular biogenic amine metabolic process; GO:1901564 organonitr…		GO:0003824 catalytic activity;	K00797	speE; spermidine synthase [EC:2.5.1.16]	ath00480 Glutathione metabolism - Arabidopsis thaliana (thale cress); ath00270 Cysteine and methionine metabolism - Arabidopsis thaliana (thale cress); ath01100 Metabolic pathways - Arabidopsis thaliana (thale cress); ath00410 beta-Alanine metabolism - Arabidopsis thaliana (thale cress); ath00330 Arginine and proline metabolism - Arabidopsis thaliana (thale cress);	IPR029063; IPR030374;	S-adenosyl-L-methionine-dependent methyltransferase; Polyamine biosynthesis domain;	E	KOG1562	Spermidine synthase
A0A1R7T3J1	Thioesterase/thiol ester dehydrase-isomerase superfamily protein OS=Arabidopsis thaliana GN=At5g48370 PE=4 SV=1	At5g48370	7	37.015	1	2	1				cytoplasm				K17361			IPR029069; IPR033120;	HotDog domain; Hotdog acyl-CoA thioesterase (ACOT)-type domain;	I	KOG2763	Acyl-CoA thioesterase
A0A1R7T3K7	Electron transfer flavoprotein beta OS=Arabidopsis thaliana GN=ETFBETA PE=4 SV=1	ETFBETA	18.4	31.015	8	4	4	1.031	1.031	1	cytoplasm			GO:0009055 electron carrier activity;	K03521			IPR033948; IPR014729; IPR014730;	Electron transfer flavoprotein, beta subunit, N-terminal; Rossmann-like alpha/beta/alpha sandwich fold; Electron transfer flavoprotein, alpha/beta-subunit, N-terminal;	C	KOG3180	Electron transfer flavoprotein, beta subunit
A0JQ78	At3g10405 OS=Arabidopsis thaliana GN=At3g10405 PE=2 SV=1	At3g10405	8	23.499	1	1	1				chloroplast	GO:0032502 developmental process; GO:0044707 single-multicellular organism process; GO:0009555 pollen development; GO:0044767 single-organism developmental process; GO:0044699 single-organism process; GO:0007275 multicellular organism development; GO:0048229 gametophyte development; GO:0048856 anatomical structure development; GO:0032501 multicellular organismal process;
A1L4Y1	At3g10350 OS=Arabidopsis thaliana GN=At3g10350 PE=1 SV=1	At3g10350	12.9	44.753	3	4	4	0.969	1.199	1.236	chloroplast			GO:0005524 ATP binding; GO:1901265 nucleoside phosphate binding; GO:0001882 nucleoside binding; GO:0043167 ion binding; GO:0016817 hydrolase activity, acting on acid anhydrides; GO:0016787 hydrolase activity; GO:0000166 nucleotide binding; GO:0017111 nucleoside-triphosphatase activity; GO:0016887 ATPase activity; GO:0097159 organic cyclic compound binding; GO:1901363 heterocyclic compound binding…	K01551			IPR027417; IPR025723;	P-loop containing nucleoside triphosphate hydrolase; Anion-transporting ATPase-like domain;	P	KOG2825	Putative arsenite-translocating ATPase
A1L4Y4	At5g61510 OS=Arabidopsis thaliana GN=At5g61510 PE=2 SV=1	At5g61510	16.3	44.022	15	7	7	1.63	1.158	0.71	chloroplast	GO:0033554 cellular response to stress; GO:0051716 cellular response to stimulus; GO:0006950 response to stress; GO:0009416 response to light stimulus; GO:0055114 oxidation-reduction process; GO:0009628 response to abiotic stimulus; GO:0044699 single-organism process; GO:0050896 response to stimulus; GO:0009644 response to high light intensity; GO:0008152 metabolic process; GO:0042221 response to…	GO:0044464 cell part; GO:0005622 intracellular; GO:0005737 cytoplasm; GO:0044424 intracellular part; GO:0005623 cell; GO:0005829 cytosol; GO:0044444 cytoplasmic part;	GO:0097159 organic cyclic compound binding; GO:1901363 heterocyclic compound binding; GO:0016651 oxidoreductase activity, acting on NAD(P)H; GO:0003723 RNA binding; GO:0017091 AU-rich element binding; GO:0003824 catalytic activity; GO:0005488 binding; GO:0003676 nucleic acid binding; GO:0003960 NADPH:quinone reductase activity; GO:0016655 oxidoreductase activity, acting on NAD(P)H, quinone or sim…	K00344			IPR011032; IPR020843; IPR016040; IPR013154; IPR013149;	GroES-like; Polyketide synthase, enoylreductase domain; NAD(P)-binding domain; Alcohol dehydrogenase, N-terminal; Alcohol dehydrogenase, C-terminal;	CR	KOG1197	Predicted quinone oxidoreductase
A2RVS4	AIG2-like protein C OS=Arabidopsis thaliana GN=AIG2LC PE=1 SV=1	AIG2LC	39.5	20.122	9	5	5	1.513	0.81	0.535	cytoplasm			GO:0016746 transferase activity, transferring acyl groups; GO:0003824 catalytic activity; GO:0016740 transferase activity;				IPR013024; IPR009288;	Gamma-glutamyl cyclotransferase-like; Gamma-glutamylcyclotransferase, AIG2-like;
A2RVT9	AT5G38890 protein OS=Arabidopsis thaliana GN=At5g38890 PE=1 SV=1	At5g38890	7.9	20.232	1	1	1				chloroplast		GO:0043229 intracellular organelle; GO:0000176 nuclear exosome (RNase complex); GO:0005737 cytoplasm; GO:0044446 intracellular organelle part; GO:0031981 nuclear lumen; GO:0032991 macromolecular complex; GO:0044424 intracellular part; GO:0005623 cell; GO:0044422 organelle part; GO:0031974 membrane-enclosed lumen; GO:0043231 intracellular membrane-bounded organelle; GO:1905354 exoribonuclease comp…	GO:0097159 organic cyclic compound binding; GO:1901363 heterocyclic compound binding; GO:0003723 RNA binding; GO:0005488 binding; GO:0003676 nucleic acid binding;	K07573	CSL4; exosome complex component CSL4	ath03018 RNA degradation - Arabidopsis thaliana (thale cress);	IPR012340; IPR025721; IPR003029;	Nucleic acid-binding, OB-fold; Exosome complex component, N-terminal domain; S1 domain;	J	KOG3409	Exosomal 3'-5' exoribonuclease complex, subunit ski4 (Csl4)
A2RVV3	At3g02860 OS=Arabidopsis thaliana GN=At3g02860 PE=1 SV=1	At3g02860	3.2	35.139	1	1	1				nucleus				K13104					S	KOG3032	Uncharacterized conserved protein
A2RVV4	At5g57700 OS=Arabidopsis thaliana GN=MRI1.6 PE=2 SV=1	MRI1.6	11.5	38.478	6	3	3	0.773	0.964	1.248	cytoskeleton							IPR011040;	Sialidases;
A4GNA8	Phosphatidylserine decarboxylase proenzyme 3 OS=Arabidopsis thaliana GN=PSD3 PE=1 SV=1	PSD3	3.6	70.352	7	3	3	0.853	0.816	0.956	nucleus	GO:0006646 phosphatidylethanolamine biosynthetic process; GO:0046337 phosphatidylethanolamine metabolic process; GO:0046486 glycerolipid metabolic process; GO:0044711 single-organism biosynthetic process; GO:0008654 phospholipid biosynthetic process; GO:0044763 single-organism cellular process; GO:0044699 single-organism process; GO:0009058 biosynthetic process; GO:0044255 cellular lipid metaboli…	GO:0043229 intracellular organelle; GO:0016020 membrane; GO:0042175 nuclear outer membrane-endoplasmic reticulum membrane network; GO:0005783 endoplasmic reticulum; GO:0044446 intracellular organelle part; GO:0005737 cytoplasm; GO:0012505 endomembrane system; GO:0044424 intracellular part; GO:0005623 cell; GO:0044422 organelle part; GO:0043231 intracellular membrane-bounded organelle; GO:0043226 …	GO:0003824 catalytic activity; GO:0005488 binding; GO:0004609 phosphatidylserine decarboxylase activity; GO:0016830 carbon-carbon lyase activity; GO:0043167 ion binding; GO:0016831 carboxy-lyase activity; GO:0043169 cation binding; GO:0046872 metal ion binding; GO:0016829 lyase activity; GO:0005515 protein binding; GO:0005509 calcium ion binding;	K01613	psd; phosphatidylserine decarboxylase [EC:4.1.1.65]	ath00564 Glycerophospholipid metabolism - Arabidopsis thaliana (thale cress); ath01100 Metabolic pathways - Arabidopsis thaliana (thale cress); ath01110 Biosynthesis of secondary metabolites - Arabidopsis thaliana (thale cress);	IPR011992; IPR002048; IPR000008;	EF-hand domain pair; EF-hand domain; C2 domain;	I	KOG2419	Phosphatidylserine decarboxylase
A4GSN8	Nuclear-pore anchor OS=Arabidopsis thaliana GN=NUA PE=1 SV=1	NUA	4	237.04	12	8	8	2.393	2.142	0.895	nucleus	GO:0050658 RNA transport; GO:0072594 establishment of protein localization to organelle; GO:0017038 protein import; GO:0051129 negative regulation of cellular component organization; GO:0044699 single-organism process; GO:0051169 nuclear transport; GO:0030071 regulation of mitotic metaphase/anaphase transition; GO:0010564 regulation of cell cycle process; GO:0015031 protein transport; GO:1902100 …	GO:0043229 intracellular organelle; GO:0016020 membrane; GO:0005643 nuclear pore; GO:0031090 organelle membrane; GO:0005635 nuclear envelope; GO:0044446 intracellular organelle part; GO:0031967 organelle envelope; GO:0032991 macromolecular complex; GO:0012505 endomembrane system; GO:0044424 intracellular part; GO:0005623 cell; GO:0044422 organelle part; GO:0043226 organelle; GO:0043231 intracellu…	GO:0005487 nucleocytoplasmic transporter activity; GO:0005215 transporter activity;	K09291	TPR; nucleoprotein TPR	ath03013 RNA transport - Arabidopsis thaliana (thale cress);	IPR012929;	Nucleoprotein TPR/MLP1;	S	KOG4674	Uncharacterized conserved coiled-coil protein
A7WM73	Beta-hexosaminidase 1 OS=Arabidopsis thaliana GN=HEXO1 PE=1 SV=1	HEXO1	23.8	61.229	26	11	10	1.052	0.942	0.896	chloroplast	GO:0008152 metabolic process; GO:0005975 carbohydrate metabolic process; GO:0044238 primary metabolic process; GO:0071704 organic substance metabolic process;	GO:0043229 intracellular organelle; GO:0030312 external encapsulating structure; GO:0071944 cell periphery; GO:0005737 cytoplasm; GO:0044424 intracellular part; GO:0005829 cytosol; GO:0005623 cell; GO:0043231 intracellular membrane-bounded organelle; GO:0043226 organelle; GO:0005622 intracellular; GO:0044464 cell part; GO:0005773 vacuole; GO:0009505 plant-type cell wall; GO:0005618 cell wall; GO:…	GO:0004563 beta-N-acetylhexosaminidase activity; GO:0004553 hydrolase activity, hydrolyzing O-glycosyl compounds; GO:0016787 hydrolase activity; GO:0003824 catalytic activity; GO:0015929 hexosaminidase activity; GO:0016798 hydrolase activity, acting on glycosyl bonds;	K12373	HEXA_B; hexosaminidase [EC:3.2.1.52]	ath00604 Glycosphingolipid biosynthesis - ganglio series - Arabidopsis thaliana (thale cress); ath00603 Glycosphingolipid biosynthesis - globo and isoglobo series - Arabidopsis thaliana (thale cress); ath00511 Other glycan degradation - Arabidopsis thaliana (thale cress); ath00531 Glycosaminoglycan degradation - Arabidopsis thaliana (thale cress); ath01100 Metabolic pathways - Arabidopsis thalian…	IPR029018; IPR029019; IPR015883; IPR017853; IPR013781;	Chitobiase/beta-hexosaminidase domain 2-like; Beta-hexosaminidase, eukaryotic type, N-terminal; Glycoside hydrolase family 20, catalytic domain; Glycoside hydrolase superfamily; Glycoside hydrolase, catalytic domain;	G	KOG2499	Beta-N-acetylhexosaminidase
A8MQ78	ALWAYS EARLY 4 OS=Arabidopsis thaliana GN=ALY4 PE=1 SV=1	ALY4	8.2	29.709	2	2	2				nucleus			GO:0097159 organic cyclic compound binding; GO:1901363 heterocyclic compound binding; GO:1901265 nucleoside phosphate binding; GO:0005488 binding; GO:0003676 nucleic acid binding; GO:0000166 nucleotide binding; GO:0036094 small molecule binding;	K12881	THOC4; THO complex subunit 4	ath03015 mRNA surveillance pathway - Arabidopsis thaliana (thale cress); ath03040 Spliceosome - Arabidopsis thaliana (thale cress); ath03013 RNA transport - Arabidopsis thaliana (thale cress);	IPR000504; IPR012677; IPR025715;	RNA recognition motif domain; Nucleotide-binding alpha-beta plait domain; Chromatin target of PRMT1 protein, C-terminal;	A	KOG0533	RRM motif-containing protein
A8MQ99	Cytochrome b6f complex subunit (PetM) OS=Arabidopsis thaliana GN=At2g26500 PE=4 SV=1	At2g26500	11.8	9.9284	3	1	1				chloroplast
A8MQA1	60S ribosomal protein L13 OS=Arabidopsis thaliana GN=BBC1 PE=1 SV=1	BBC1	49.5	23.539	47	11	5	1.121	1.311	1.169	chloroplast	GO:0006518 peptide metabolic process; GO:0043043 peptide biosynthetic process; GO:0044267 cellular protein metabolic process; GO:0006807 nitrogen compound metabolic process; GO:0009058 biosynthetic process; GO:0043603 cellular amide metabolic process; GO:0044238 primary metabolic process; GO:1901566 organonitrogen compound biosynthetic process; GO:1901576 organic substance biosynthetic process; G…	GO:0005840 ribosome; GO:0043226 organelle; GO:0043229 intracellular organelle; GO:0043232 intracellular non-membrane-bounded organelle; GO:0044464 cell part; GO:0005622 intracellular; GO:0005737 cytoplasm; GO:0032991 macromolecular complex; GO:0044424 intracellular part; GO:1990904 ribonucleoprotein complex; GO:0005623 cell; GO:0030529 intracellular ribonucleoprotein complex; GO:0044444 cytoplasm…	GO:0003735 structural constituent of ribosome; GO:0005198 structural molecule activity;	K02873	RP-L13e; large subunit ribosomal protein L13e	ath03010 Ribosome - Arabidopsis thaliana (thale cress);			J	KOG3295	60S Ribosomal protein L13
A8MQE0	P-loop containing nucleoside triphosphate hydrolases superfamily protein OS=Arabidopsis thaliana GN=At1g80380 PE=4 SV=1	At1g80380	53.6	40.819	85	20	20	0.83	0.91	1.096	chloroplast	GO:0016310 phosphorylation; GO:0008152 metabolic process; GO:0044237 cellular metabolic process; GO:0006793 phosphorus metabolic process; GO:0009987 cellular process; GO:0006796 phosphate-containing compound metabolic process;		GO:0005524 ATP binding; GO:1901265 nucleoside phosphate binding; GO:0001882 nucleoside binding; GO:0043167 ion binding; GO:0000166 nucleotide binding; GO:0097159 organic cyclic compound binding; GO:1901363 heterocyclic compound binding; GO:0032549 ribonucleoside binding; GO:0097367 carbohydrate derivative binding; GO:0016301 kinase activity; GO:0003824 catalytic activity; GO:0032553 ribonucleotid…	K15918	GLYK; D-glycerate 3-kinase [EC:2.7.1.31]	ath00260 Glycine, serine and threonine metabolism - Arabidopsis thaliana (thale cress); ath01200 Carbon metabolism - Arabidopsis thaliana (thale cress); ath01100 Metabolic pathways - Arabidopsis thaliana (thale cress); ath00630 Glyoxylate and dicarboxylate metabolism - Arabidopsis thaliana (thale cress); ath00561 Glycerolipid metabolism - Arabidopsis thaliana (thale cress); ath01110 Biosynthesis …	IPR006083; IPR027417;	Phosphoribulokinase/uridine kinase; P-loop containing nucleoside triphosphate hydrolase;	R	KOG2878	Predicted kinase
A8MQF3	Uncharacterized protein OS=Arabidopsis thaliana GN=At2g21385 PE=4 SV=1	At2g21385	41.3	28.701	25	9	9	1.052	1.031	0.979	cytoplasm,nucleus
A8MQJ8	Glucose-induced degradation-like protein OS=Arabidopsis thaliana GN=At2g37680 PE=4 SV=1	At2g37680	7.9	24.076	2	1	1				chloroplast				K23335					U	KOG4635	Vacuolar import and degradation protein
A8MQN5	LisH and RanBPM domains containing protein OS=Arabidopsis thaliana GN=At1g61150 PE=4 SV=1	At1g61150	30.5	25.042	13	4	4	1.447	1.061	0.733	cytoplasm			GO:0005515 protein binding; GO:0005488 binding;	K23338			IPR024964; IPR006595; IPR006594; IPR013144;	CTLH/CRA C-terminal to LisH motif domain; CTLH, C-terminal LisH motif; LIS1 homology motif; CRA domain;	Z	KOG2659	LisH motif-containing protein
A8MQP6	"Nascent polypeptide-associated complex (NAC), alpha subunit family protein OS=Arabidopsis thaliana GN=At4g10480 PE=1 SV=1"	At4g10480	12.3	23.114	0	2	1				cytoplasm				K03626			IPR002715;	Nascent polypeptide-associated complex NAC domain;	K	KOG2239	Transcription factor containing NAC and TS-N domains
A8MQR6	Aldehyde dehydrogenase 6B2 OS=Arabidopsis thaliana GN=ALDH6B2 PE=4 SV=1	ALDH6B2	30.7	53.406	27	13	13	0.834	0.983	1.179	chloroplast	GO:0044699 single-organism process; GO:0008152 metabolic process; GO:0055114 oxidation-reduction process; GO:0044710 single-organism metabolic process;		GO:0016620 oxidoreductase activity, acting on the aldehyde or oxo group of donors, NAD or NADP as acceptor; GO:0004491 methylmalonate-semialdehyde dehydrogenase (acylating) activity; GO:0003824 catalytic activity; GO:0016491 oxidoreductase activity; GO:0016903 oxidoreductase activity, acting on the aldehyde or oxo group of donors;	K00140	mmsA; malonate-semialdehyde dehydrogenase (acetylating) / methylmalonate-semialdehyde dehydrogenase [EC:1.2.1.18 1.2.1.27]	ath00640 Propanoate metabolism - Arabidopsis thaliana (thale cress); ath01200 Carbon metabolism - Arabidopsis thaliana (thale cress); ath01100 Metabolic pathways - Arabidopsis thaliana (thale cress); ath00562 Inositol phosphate metabolism - Arabidopsis thaliana (thale cress); ath00280 Valine, leucine and isoleucine degradation - Arabidopsis thaliana (thale cress); ath00410 beta-Alanine metabolism…	IPR016161; IPR015590; IPR016162; IPR016163;	Aldehyde/histidinol dehydrogenase; Aldehyde dehydrogenase domain; Aldehyde dehydrogenase N-terminal domain; Aldehyde dehydrogenase, C-terminal;	EG	KOG2449	Methylmalonate semialdehyde dehydrogenase
A8MQS1	Phosphoribosylformylglycinamidine synthase OS=Arabidopsis thaliana GN=At1g27385 PE=4 SV=1	At1g27385	4	21.928	2	1	1				chloroplast							IPR027471;	YbeD-like domain;
A8MQX7	Ribokinase OS=Arabidopsis thaliana GN=At1g17160 PE=3 SV=1	At1g17160	16.1	37.676	13	5	5	0.943	0.569	0.603	chloroplast	GO:0046365 monosaccharide catabolic process; GO:0016310 phosphorylation; GO:0044724 single-organism carbohydrate catabolic process; GO:0044712 single-organism catabolic process; GO:0044281 small molecule metabolic process; GO:0044699 single-organism process; GO:0019303 D-ribose catabolic process; GO:0044282 small molecule catabolic process; GO:0044238 primary metabolic process; GO:0005975 carbohy…	GO:0043226 organelle; GO:0043231 intracellular membrane-bounded organelle; GO:0043229 intracellular organelle; GO:0005634 nucleus; GO:0044464 cell part; GO:0005622 intracellular; GO:0005737 cytoplasm; GO:0044424 intracellular part; GO:0043227 membrane-bounded organelle; GO:0005623 cell;	GO:0005524 ATP binding; GO:1901265 nucleoside phosphate binding; GO:0016773 phosphotransferase activity, alcohol group as acceptor; GO:0001882 nucleoside binding; GO:0043167 ion binding; GO:0000166 nucleotide binding; GO:0097159 organic cyclic compound binding; GO:1901363 heterocyclic compound binding; GO:0032549 ribonucleoside binding; GO:0019200 carbohydrate kinase activity; GO:0097367 carbohyd…	K00852	rbsK; ribokinase [EC:2.7.1.15]	ath00030 Pentose phosphate pathway - Arabidopsis thaliana (thale cress); ath01100 Metabolic pathways - Arabidopsis thaliana (thale cress);	IPR011611; IPR029056;	Carbohydrate kinase PfkB; Ribokinase-like;	G	KOG2855	Ribokinase
A8MR14	Major facilitator superfamily protein OS=Arabidopsis thaliana GN=At1g64650 PE=4 SV=1	At1g64650	4.3	46.211	5	2	2				chloroplast	GO:0006810 transport; GO:0006820 anion transport; GO:0051179 localization; GO:0015698 inorganic anion transport; GO:0015689 molybdate ion transport; GO:0006811 ion transport; GO:0051234 establishment of localization;	GO:0031224 intrinsic component of membrane; GO:0016020 membrane; GO:0016021 integral component of membrane; GO:0044425 membrane part;	GO:0015075 ion transmembrane transporter activity; GO:0022892 substrate-specific transporter activity; GO:0015098 molybdate ion transmembrane transporter activity; GO:0015103 inorganic anion transmembrane transporter activity; GO:0005215 transporter activity; GO:0008509 anion transmembrane transporter activity; GO:0022891 substrate-specific transmembrane transporter activity; GO:0022857 transmemb…				IPR020846;	Major facilitator superfamily domain;	G	KOG4332	Predicted sugar transporter
A8MR27	Polypyrimidine tract-binding protein 3 OS=Arabidopsis thaliana GN=PTB3 PE=4 SV=1	PTB3	4.2	48.02	1	2	2				cytoplasm			GO:0097159 organic cyclic compound binding; GO:1901363 heterocyclic compound binding; GO:1901265 nucleoside phosphate binding; GO:0005488 binding; GO:0003676 nucleic acid binding; GO:0000166 nucleotide binding; GO:0036094 small molecule binding;	K14948			IPR000504; IPR012677;	RNA recognition motif domain; Nucleotide-binding alpha-beta plait domain;	A	KOG1190	Polypyrimidine tract-binding protein
A8MR72	Ankyrin repeat family protein OS=Arabidopsis thaliana GN=At2g26210 PE=4 SV=1	At2g26210	24	17.688	10	3	3	1.001	0.993	0.992	mitochondria			GO:0005515 protein binding; GO:0005488 binding;				IPR020683;	Ankyrin repeat-containing domain;
A8MR86	Carboxypeptidase OS=Arabidopsis thaliana GN=SCPL51 PE=3 SV=1	SCPL51	15.2	43.414	15	6	6	1.585	1.051	0.663	cytoplasm	GO:0006508 proteolysis; GO:0008152 metabolic process; GO:0043170 macromolecule metabolic process; GO:0019538 protein metabolic process; GO:0044238 primary metabolic process; GO:0071704 organic substance metabolic process;		GO:0004180 carboxypeptidase activity; GO:0008233 peptidase activity; GO:0008238 exopeptidase activity; GO:0017171 serine hydrolase activity; GO:0003824 catalytic activity; GO:0008236 serine-type peptidase activity; GO:0070011 peptidase activity, acting on L-amino acid peptides; GO:0004185 serine-type carboxypeptidase activity; GO:0016787 hydrolase activity; GO:0070008 serine-type exopeptidase act…	K09646			IPR029058;	Alpha/Beta hydrolase fold;	O	KOG1283	Serine carboxypeptidases
A8MR97	Eukaryotic translation initiation factor 4G OS=Arabidopsis thaliana GN=EIF4G PE=1 SV=1	EIF4G	17.1	187.55	36	22	22	1.516	0.996	0.657	nucleus	GO:0006518 peptide metabolic process; GO:0043043 peptide biosynthetic process; GO:0044267 cellular protein metabolic process; GO:0006807 nitrogen compound metabolic process; GO:0009058 biosynthetic process; GO:0043603 cellular amide metabolic process; GO:0044238 primary metabolic process; GO:1901566 organonitrogen compound biosynthetic process; GO:0044237 cellular metabolic process; GO:1901576 or…		GO:0097159 organic cyclic compound binding; GO:1901363 heterocyclic compound binding; GO:0003723 RNA binding; GO:0008135 translation factor activity, RNA binding; GO:0005488 binding; GO:0003676 nucleic acid binding; GO:0003743 translation initiation factor activity; GO:0005515 protein binding;	K03260	EIF4G; translation initiation factor 4G	ath03013 RNA transport - Arabidopsis thaliana (thale cress);	IPR003891; IPR003890; IPR016024; IPR016021;	Initiation factor eIF-4 gamma, MA3; MIF4G-like, type 3; Armadillo-type fold; MIF4G-like domain;	J	KOG0401	Translation initiation factor 4F, ribosome/mRNA-bridging subunit (eIF-4G)
A8MRC4	Translation elongation factor EF1B/ribosomal protein S6 family protein OS=Arabidopsis thaliana GN=eEF-1Bb1 PE=1 SV=1	eEF-1Bb1	62.7	28.776	32	11	7	1.26	0.878	0.696	cytoskeleton	GO:0044085 cellular component biogenesis; GO:0006518 peptide metabolic process; GO:0032885 regulation of polysaccharide biosynthetic process; GO:0044699 single-organism process; GO:0009058 biosynthetic process; GO:0044237 cellular metabolic process; GO:0071554 cell wall organization or biogenesis; GO:0008152 metabolic process; GO:0022607 cellular component assembly; GO:0046686 response to cadmium…	GO:0016020 membrane; GO:0071944 cell periphery; GO:0005737 cytoplasm; GO:0032991 macromolecular complex; GO:0031224 intrinsic component of membrane; GO:0044424 intracellular part; GO:0005829 cytosol; GO:0005623 cell; GO:0016021 integral component of membrane; GO:0005886 plasma membrane; GO:0005853 eukaryotic translation elongation factor 1 complex; GO:0005622 intracellular; GO:0044464 cell part; …	GO:0097159 organic cyclic compound binding; GO:1901363 heterocyclic compound binding; GO:0003723 RNA binding; GO:0008135 translation factor activity, RNA binding; GO:0003746 translation elongation factor activity; GO:0005488 binding; GO:0003676 nucleic acid binding;	K03232			IPR014717; IPR014038; IPR010987;	Translation elongation factor EF1B/ribosomal protein S6; Translation elongation factor EF1B, beta/delta subunit, guanine nucleotide exchange domain; Glutathione S-transferase, C-terminal-like;	K	KOG1668	Elongation factor 1 beta/delta chain
A8MRD7	Rubredoxin-like superfamily protein OS=Arabidopsis thaliana GN=At3g15640 PE=4 SV=1	At3g15640	34.9	19.316	9	4	2	1.346	0.709	0.526	chloroplast	GO:0098655 cation transmembrane transport; GO:0034220 ion transmembrane transport; GO:0098660 inorganic ion transmembrane transport; GO:0044699 single-organism process; GO:0006818 hydrogen transport; GO:0015992 proton transport; GO:0051234 establishment of localization; GO:0006810 transport; GO:0055085 transmembrane transport; GO:1902578 single-organism localization; GO:0006812 cation transport; …	GO:0043229 intracellular organelle; GO:0044429 mitochondrial part; GO:0031967 organelle envelope; GO:0044446 intracellular organelle part; GO:0005737 cytoplasm; GO:0044424 intracellular part; GO:0005623 cell; GO:0005739 mitochondrion; GO:0044422 organelle part; GO:0043231 intracellular membrane-bounded organelle; GO:0005740 mitochondrial envelope; GO:0043226 organelle; GO:0044464 cell part; GO:00…	GO:0015075 ion transmembrane transporter activity; GO:0022892 substrate-specific transporter activity; GO:0015077 monovalent inorganic cation transmembrane transporter activity; GO:0016676 oxidoreductase activity, acting on a heme group of donors, oxygen as acceptor; GO:0016675 oxidoreductase activity, acting on a heme group of donors; GO:0015078 hydrogen ion transmembrane transporter activity; G…	K02265	COX5B; cytochrome c oxidase subunit 5b	ath00190 Oxidative phosphorylation - Arabidopsis thaliana (thale cress); ath01100 Metabolic pathways - Arabidopsis thaliana (thale cress);			C	KOG3352	Cytochrome c oxidase, subunit Vb/COX4
A8MRE8	Triosephosphate isomerase OS=Arabidopsis thaliana GN=TIM PE=1 SV=1	TIM	60.8	32.306	64	14	14	0.679	0.861	1.268	chloroplast	GO:0006757 ATP generation from ADP; GO:0009116 nucleoside metabolic process; GO:0042278 purine nucleoside metabolic process; GO:0006165 nucleoside diphosphate phosphorylation; GO:0046031 ADP metabolic process; GO:0019362 pyridine nucleotide metabolic process; GO:0006096 glycolytic process; GO:0009167 purine ribonucleoside monophosphate metabolic process; GO:0009117 nucleotide metabolic process; G…		GO:0016860 intramolecular oxidoreductase activity; GO:0016853 isomerase activity; GO:0004807 triose-phosphate isomerase activity; GO:0003824 catalytic activity; GO:0016861 intramolecular oxidoreductase activity, interconverting aldoses and ketoses;	K01803	TPI; triosephosphate isomerase (TIM) [EC:5.3.1.1]	ath01230 Biosynthesis of amino acids - Arabidopsis thaliana (thale cress); ath00051 Fructose and mannose metabolism - Arabidopsis thaliana (thale cress); ath01200 Carbon metabolism - Arabidopsis thaliana (thale cress); ath01100 Metabolic pathways - Arabidopsis thaliana (thale cress); ath00562 Inositol phosphate metabolism - Arabidopsis thaliana (thale cress); ath00710 Carbon fixation in photosynt…	IPR013785;	Aldolase-type TIM barrel;	G	KOG1643	Triosephosphate isomerase
A8MRF4	Peroxidase OS=Arabidopsis thaliana GN=At4g37530 PE=3 SV=1	At4g37530	22.3	30.937	6	4	4	2.327	1.066	0.458	extracellular	GO:0006950 response to stress; GO:0055114 oxidation-reduction process; GO:0009636 response to toxic substance; GO:0044699 single-organism process; GO:0050896 response to stimulus; GO:0044237 cellular metabolic process; GO:0008152 metabolic process; GO:0042221 response to chemical; GO:1990748 cellular detoxification; GO:0042743 hydrogen peroxide metabolic process; GO:0072593 reactive oxygen specie…	GO:0005576 extracellular region;	GO:0097159 organic cyclic compound binding; GO:1901363 heterocyclic compound binding; GO:0020037 heme binding; GO:0003824 catalytic activity; GO:0005488 binding; GO:0043167 ion binding; GO:0016209 antioxidant activity; GO:0043169 cation binding; GO:0046872 metal ion binding; GO:0004601 peroxidase activity; GO:0046906 tetrapyrrole binding; GO:0016491 oxidoreductase activity; GO:0016684 oxidoreduct…	K00430	E1.11.1.7; peroxidase [EC:1.11.1.7]	ath01100 Metabolic pathways - Arabidopsis thaliana (thale cress); ath00940 Phenylpropanoid biosynthesis - Arabidopsis thaliana (thale cress); ath01110 Biosynthesis of secondary metabolites - Arabidopsis thaliana (thale cress);	IPR033905; IPR002016;	Secretory peroxidase; Haem peroxidase, plant/fungal/bacterial;
A8MRI5	HISTIDINE BIOSYNTHESIS 6B OS=Arabidopsis thaliana GN=HISN6B PE=3 SV=1	HISN6B	8	40.665	5	3	3	1.081	0.849	0.785	chloroplast	GO:0006725 cellular aromatic compound metabolic process; GO:0016053 organic acid biosynthetic process; GO:0052803 imidazole-containing compound metabolic process; GO:0044699 single-organism process; GO:0009058 biosynthetic process; GO:0000105 histidine biosynthetic process; GO:1901566 organonitrogen compound biosynthetic process; GO:0044237 cellular metabolic process; GO:0071704 organic substance…		GO:0097159 organic cyclic compound binding; GO:1901363 heterocyclic compound binding; GO:0016769 transferase activity, transferring nitrogenous groups; GO:0003824 catalytic activity; GO:0005488 binding; GO:0043167 ion binding; GO:0043168 anion binding; GO:0008483 transaminase activity; GO:0004400 histidinol-phosphate transaminase activity; GO:0048037 cofactor binding; GO:0016740 transferase activ…	K00817	hisC; histidinol-phosphate aminotransferase [EC:2.6.1.9]	ath01230 Biosynthesis of amino acids - Arabidopsis thaliana (thale cress); ath00350 Tyrosine metabolism - Arabidopsis thaliana (thale cress); ath00400 Phenylalanine, tyrosine and tryptophan biosynthesis - Arabidopsis thaliana (thale cress); ath01100 Metabolic pathways - Arabidopsis thaliana (thale cress); ath00340 Histidine metabolism - Arabidopsis thaliana (thale cress); ath00360 Phenylalanine m…	IPR015424; IPR004839; IPR015422; IPR015421;	Pyridoxal phosphate-dependent transferase; Aminotransferase, class I/classII; Pyridoxal phosphate-dependent transferase, major region, subdomain 2; Pyridoxal phosphate-dependent transferase, major region, subdomain 1;	E	KOG0633	Histidinol phosphate aminotransferase
A8MRL0	Histone superfamily protein OS=Arabidopsis thaliana GN=H3.3 PE=3 SV=1	H3.3	33.5	18.702	9	4	2	0.818	0.905	1.107	cytoplasm		GO:0043229 intracellular organelle; GO:0043232 intracellular non-membrane-bounded organelle; GO:0044446 intracellular organelle part; GO:0032991 macromolecular complex; GO:0044424 intracellular part; GO:0005623 cell; GO:0044422 organelle part; GO:0044427 chromosomal part; GO:0000786 nucleosome; GO:0043228 non-membrane-bounded organelle; GO:0043231 intracellular membrane-bounded organelle; GO:0043…	GO:0097159 organic cyclic compound binding; GO:1901363 heterocyclic compound binding; GO:0003677 DNA binding; GO:0046982 protein heterodimerization activity; GO:0005488 binding; GO:0046983 protein dimerization activity; GO:0003676 nucleic acid binding; GO:0005515 protein binding;	K11253			IPR009072; IPR007125;	Histone-fold; Histone H2A/H2B/H3;	B	KOG1745	Histones H3 and H4
A8MRL6	Small nuclear ribonucleoprotein family protein OS=Arabidopsis thaliana GN=MSF3.12 PE=4 SV=1	MSF3.12	28.2	9.2547	3	1	1				mitochondria	GO:0006396 RNA processing; GO:0006725 cellular aromatic compound metabolic process; GO:1901360 organic cyclic compound metabolic process; GO:0006807 nitrogen compound metabolic process; GO:0044238 primary metabolic process; GO:0044237 cellular metabolic process; GO:0071704 organic substance metabolic process; GO:0006397 mRNA processing; GO:0016070 RNA metabolic process; GO:0000398 mRNA splicing, …	GO:0043229 intracellular organelle; GO:0019028 viral capsid; GO:0044446 intracellular organelle part; GO:0019012 virion; GO:0032991 macromolecular complex; GO:0044424 intracellular part; GO:0005681 spliceosomal complex; GO:0005623 cell; GO:0044422 organelle part; GO:0043226 organelle; GO:0043231 intracellular membrane-bounded organelle; GO:0005634 nucleus; GO:0044464 cell part; GO:0005622 intrace…		K11097	SNRPE; small nuclear ribonucleoprotein E	ath03040 Spliceosome - Arabidopsis thaliana (thale cress);	IPR001163; IPR010920;	LSM domain, eukaryotic/archaea-type; LSM domain;	A	KOG1774	Small nuclear ribonucleoprotein E
A8MRM0	UBX domain-containing protein OS=Arabidopsis thaliana GN=AtPUX7 PE=1 SV=1	AtPUX7	2.2	49.49	2	1	1				nucleus			GO:0005515 protein binding; GO:0005488 binding;				IPR006577; IPR001012; IPR029071; IPR009060; IPR012336;	UAS; UBX domain; Ubiquitin-related domain; UBA-like; Thioredoxin-like fold;	O	KOG1364	Predicted ubiquitin regulatory protein, contains UAS and UBX domains
A8MRP2	AIG2-like protein D OS=Arabidopsis thaliana GN=AIG2LD PE=2 SV=1	AIG2LD	47.4	17.484	12	6	6	1.75	1.058	0.605	cytoplasm			GO:0016746 transferase activity, transferring acyl groups; GO:0003824 catalytic activity; GO:0016740 transferase activity;				IPR013024; IPR009288;	Gamma-glutamyl cyclotransferase-like; Gamma-glutamylcyclotransferase, AIG2-like;
A8MRW0	Syntaxin of plants 51 OS=Arabidopsis thaliana GN=SYP51 PE=3 SV=1	SYP51	28.9	25.523	13	5	4	0.95	1.159	1.219	nucleus	GO:0016043 cellular component organization; GO:0046907 intracellular transport; GO:0061025 membrane fusion; GO:0071702 organic substance transport; GO:0015031 protein transport; GO:0051234 establishment of localization; GO:0051641 cellular localization; GO:0006810 transport; GO:0045184 establishment of protein localization; GO:0070727 cellular macromolecule localization; GO:0051649 establishment …	GO:0016020 membrane; GO:0005623 cell; GO:0005622 intracellular; GO:0044464 cell part;	GO:0005484 SNAP receptor activity; GO:0005515 protein binding; GO:0005488 binding;	K08503	SYP5; syntaxin of plants SYP5	ath04130 SNARE interactions in vesicular transport - Arabidopsis thaliana (thale cress);	IPR000727;	Target SNARE coiled-coil homology domain;	U	KOG3202	SNARE protein TLG1/Syntaxin 6
A8MRW6	Calcium-dependent lipid-binding (CaLB domain) family protein OS=Arabidopsis thaliana GN=At3g55470 PE=4 SV=1	At3g55470	19.4	17.187	3	2	2	2.15			nucleus			GO:0005515 protein binding; GO:0005488 binding;				IPR000008;	C2 domain;	R	KOG1030	Predicted Ca2+-dependent phospholipid-binding protein
A8MRX0	Flavin-containing monooxygenase FMO GS-OX5 OS=Arabidopsis thaliana GN=FMOGS-OX5 PE=2 SV=2	FMOGS-OX5	8.1	52.103	4	3	3	1.927	0.791	0.41	chloroplast	GO:0019760 glucosinolate metabolic process; GO:0044699 single-organism process; GO:0009058 biosynthetic process; GO:1901566 organonitrogen compound biosynthetic process; GO:0044237 cellular metabolic process; GO:0044272 sulfur compound biosynthetic process; GO:0071704 organic substance metabolic process; GO:0016143 S-glycoside metabolic process; GO:0008152 metabolic process; GO:1901137 carbohydra…		GO:0016709 oxidoreductase activity, acting on paired donors, with incorporation or reduction of molecular oxygen, NAD(P)H as one donor, and incorporation of one atom of oxygen; GO:1901265 nucleoside phosphate binding; GO:0050660 flavin adenine dinucleotide binding; GO:0080107 8-methylthiopropyl glucosinolate S-oxygenase activity; GO:0043167 ion binding; GO:0016705 oxidoreductase activity, acting …	K22324			IPR023753;	FAD/NAD(P)-binding domain;	Q	KOG1399	Flavin-containing monooxygenase
A8MRX2	Ribosomal protein S5 domain 2-like superfamily protein OS=Arabidopsis thaliana GN=At5g18380 PE=3 SV=1	At5g18380	38.9	16.544	15	6	1	1.094	1.081	0.988	cytoplasm	GO:0006518 peptide metabolic process; GO:0043043 peptide biosynthetic process; GO:0044267 cellular protein metabolic process; GO:0006807 nitrogen compound metabolic process; GO:0009058 biosynthetic process; GO:0043603 cellular amide metabolic process; GO:0044238 primary metabolic process; GO:1901566 organonitrogen compound biosynthetic process; GO:1901576 organic substance biosynthetic process; G…	GO:0005840 ribosome; GO:0043226 organelle; GO:0043229 intracellular organelle; GO:0043232 intracellular non-membrane-bounded organelle; GO:0044464 cell part; GO:0005622 intracellular; GO:0005737 cytoplasm; GO:0032991 macromolecular complex; GO:0044424 intracellular part; GO:1990904 ribonucleoprotein complex; GO:0005623 cell; GO:0030529 intracellular ribonucleoprotein complex; GO:0044444 cytoplasm…	GO:0003735 structural constituent of ribosome; GO:0005198 structural molecule activity;	K02960	RP-S16e; small subunit ribosomal protein S16e	ath03010 Ribosome - Arabidopsis thaliana (thale cress);	IPR020568; IPR014721;	Ribosomal protein S5 domain 2-type fold; Ribosomal protein S5 domain 2-type fold, subgroup;	J	KOG1753	40S ribosomal protein S16
A8MS28	Ribosomal L27e protein family OS=Arabidopsis thaliana GN=At4g15000 PE=4 SV=1	At4g15000	44.3	15.035	25	7	4	1.072	1.052	0.982	cytoplasm	GO:0006518 peptide metabolic process; GO:0043043 peptide biosynthetic process; GO:0044267 cellular protein metabolic process; GO:0006807 nitrogen compound metabolic process; GO:0009058 biosynthetic process; GO:0043603 cellular amide metabolic process; GO:0044238 primary metabolic process; GO:1901566 organonitrogen compound biosynthetic process; GO:1901576 organic substance biosynthetic process; G…	GO:0005840 ribosome; GO:0043226 organelle; GO:0043229 intracellular organelle; GO:0043232 intracellular non-membrane-bounded organelle; GO:0044464 cell part; GO:0005622 intracellular; GO:0005737 cytoplasm; GO:0032991 macromolecular complex; GO:0044424 intracellular part; GO:1990904 ribonucleoprotein complex; GO:0005623 cell; GO:0030529 intracellular ribonucleoprotein complex; GO:0044444 cytoplasm…	GO:0003735 structural constituent of ribosome; GO:0005198 structural molecule activity;	K02901	RP-L27e; large subunit ribosomal protein L27e	ath03010 Ribosome - Arabidopsis thaliana (thale cress);	IPR008991; IPR014722;	Translation protein SH3-like domain; Ribosomal protein L2 domain 2;	J	KOG3418	60S ribosomal protein L27
A8MS46	Embryo defective 1303 OS=Arabidopsis thaliana GN=EMB1303 PE=4 SV=1	EMB1303	8.6	15.702	4	1	1	0.758	1.049	1.384	chloroplast		GO:0031224 intrinsic component of membrane; GO:0016020 membrane; GO:0016021 integral component of membrane; GO:0044425 membrane part;
A8MS48	Low-density receptor-like protein OS=Arabidopsis thaliana GN=MTG13.11 PE=4 SV=1	MTG13.11	37.3	17.858	22	6	6	1.077	0.951	0.883	chloroplast		GO:0031224 intrinsic component of membrane; GO:0016020 membrane; GO:0016021 integral component of membrane; GO:0044425 membrane part;
A8MS49	Phototropin 2 OS=Arabidopsis thaliana GN=PHOT2 PE=1 SV=1	PHOT2	24.5	100.79	38	16	13	0.832	1.023	1.23	nucleus	GO:0023014 signal transduction by protein phosphorylation; GO:0050794 regulation of cellular process; GO:0044700 single organism signaling; GO:0016310 phosphorylation; GO:0051716 cellular response to stimulus; GO:0035556 intracellular signal transduction; GO:0044763 single-organism cellular process; GO:0044267 cellular protein metabolic process; GO:0044699 single-organism process; GO:0000160 phos…	GO:0005623 cell; GO:0005622 intracellular; GO:0044464 cell part;	GO:1901265 nucleoside phosphate binding; GO:0016773 phosphotransferase activity, alcohol group as acceptor; GO:0004672 protein kinase activity; GO:0016775 phosphotransferase activity, nitrogenous group as acceptor; GO:0004871 signal transducer activity; GO:1901363 heterocyclic compound binding; GO:0097159 organic cyclic compound binding; GO:0016301 kinase activity; GO:0032553 ribonucleotide bindi…	K20715			IPR000719; IPR000014; IPR000700; IPR011009;	Protein kinase domain; PAS domain; PAS-associated, C-terminal; Protein kinase-like domain;	R	KOG0610	Putative serine/threonine protein kinase
A8MS54	RNA-binding (RRM/RBD/RNP motifs) family protein OS=Arabidopsis thaliana GN=At4g09040 PE=4 SV=1	At4g09040	32.4	27.703	19	6	6	1.005	0.954	0.949	chloroplast			GO:0097159 organic cyclic compound binding; GO:1901363 heterocyclic compound binding; GO:1901265 nucleoside phosphate binding; GO:0005488 binding; GO:0003676 nucleic acid binding; GO:0000166 nucleotide binding; GO:0036094 small molecule binding;				IPR000504; IPR012677;	RNA recognition motif domain; Nucleotide-binding alpha-beta plait domain;	R	KOG0118	FOG: RRM domain
A8MS55	Nuclear transport factor 2B OS=Arabidopsis thaliana GN=NTF2B PE=1 SV=1	NTF2B	32.8	15.004	12	4	4	1.663	1.073	0.646	nucleus	GO:0006810 transport; GO:0051179 localization; GO:0051234 establishment of localization;	GO:0016020 membrane; GO:0043229 intracellular organelle; GO:0005635 nuclear envelope; GO:0071944 cell periphery; GO:0031967 organelle envelope; GO:0044446 intracellular organelle part; GO:0005737 cytoplasm; GO:0012505 endomembrane system; GO:0044424 intracellular part; GO:0005829 cytosol; GO:0005623 cell; GO:0044422 organelle part; GO:0005886 plasma membrane; GO:0043231 intracellular membrane-bou…					IPR002075; IPR018222; IPR032710;	Nuclear transport factor 2; Nuclear transport factor 2, eukaryote; NTF2-like domain;	U	KOG2104	Nuclear transport factor 2
A8MS69	4-coumarate:CoA ligase 1 OS=Arabidopsis thaliana GN=4CL1 PE=4 SV=1	4CL1	6.9	58.546	4	3	3				endoplasmic reticulum	GO:0008152 metabolic process;		GO:0003824 catalytic activity; GO:0016874 ligase activity;	K01904	4CL; 4-coumarate--CoA ligase [EC:6.2.1.12]	ath00130 Ubiquinone and other terpenoid-quinone biosynthesis - Arabidopsis thaliana (thale cress); ath01100 Metabolic pathways - Arabidopsis thaliana (thale cress); ath00940 Phenylpropanoid biosynthesis - Arabidopsis thaliana (thale cress); ath00999 Biosynthesis of secondary metabolites - unclassified - Arabidopsis thaliana (thale cress); ath01110 Biosynthesis of secondary metabolites - Arabidops…	IPR025110; IPR000873;	AMP-binding enzyme C-terminal domain; AMP-dependent synthetase/ligase;	I	KOG1176	Acyl-CoA synthetase
A8MS75	"Chlorophyll a-b binding protein, chloroplastic OS=Arabidopsis thaliana GN=LHCA1 PE=3 SV=1"	LHCA1	36.6	23.262	40	9	9	0.988	1.012	1.024	chloroplast	GO:0044267 cellular protein metabolic process; GO:0019684 photosynthesis, light reaction; GO:0044238 primary metabolic process; GO:0044237 cellular metabolic process; GO:0071704 organic substance metabolic process; GO:0008152 metabolic process; GO:0006091 generation of precursor metabolites and energy; GO:0018298 protein-chromophore linkage; GO:0044260 cellular macromolecule metabolic process; GO…	GO:0016020 membrane; GO:0009535 chloroplast thylakoid membrane; GO:0044434 chloroplast part; GO:0098796 membrane protein complex; GO:0005737 cytoplasm; GO:0009534 chloroplast thylakoid; GO:0042651 thylakoid membrane; GO:0031224 intrinsic component of membrane; GO:0032991 macromolecular complex; GO:0044424 intracellular part; GO:0005623 cell; GO:0044422 organelle part; GO:0044425 membrane part; GO…	GO:0097159 organic cyclic compound binding; GO:1901363 heterocyclic compound binding; GO:0016168 chlorophyll binding; GO:0046906 tetrapyrrole binding; GO:0005488 binding;	K08907	LHCA1; light-harvesting complex I chlorophyll a/b binding protein 1	ath01100 Metabolic pathways - Arabidopsis thaliana (thale cress); ath00196 Photosynthesis - antenna proteins - Arabidopsis thaliana (thale cress);	IPR023329;	Chlorophyll a/b binding protein domain;
A8MS83	Ribosomal protein L23AB OS=Arabidopsis thaliana GN=RPL23AB PE=3 SV=1	RPL23AB	40.5	16.744	21	9	9	1.018	1.043	1.024	nucleus	GO:0006518 peptide metabolic process; GO:0043043 peptide biosynthetic process; GO:0044267 cellular protein metabolic process; GO:0006807 nitrogen compound metabolic process; GO:0009058 biosynthetic process; GO:0043603 cellular amide metabolic process; GO:0044238 primary metabolic process; GO:1901566 organonitrogen compound biosynthetic process; GO:1901576 organic substance biosynthetic process; G…	GO:0005840 ribosome; GO:0043226 organelle; GO:0043229 intracellular organelle; GO:0043232 intracellular non-membrane-bounded organelle; GO:0044464 cell part; GO:0005622 intracellular; GO:0005737 cytoplasm; GO:0032991 macromolecular complex; GO:0044424 intracellular part; GO:1990904 ribonucleoprotein complex; GO:0005623 cell; GO:0030529 intracellular ribonucleoprotein complex; GO:0044444 cytoplasm…	GO:0097159 organic cyclic compound binding; GO:1901363 heterocyclic compound binding; GO:1901265 nucleoside phosphate binding; GO:0005488 binding; GO:0000166 nucleotide binding; GO:0005198 structural molecule activity; GO:0003735 structural constituent of ribosome; GO:0036094 small molecule binding;	K02893	RP-L23Ae; large subunit ribosomal protein L23Ae	ath03010 Ribosome - Arabidopsis thaliana (thale cress);	IPR012678; IPR005633; IPR012677;	Ribosomal protein L23/L15e core domain; Ribosomal protein L23/L25, N-terminal; Nucleotide-binding alpha-beta plait domain;	J	KOG1751	60s ribosomal protein L23
A8MSB9	Glycine-rich RNA-binding protein 2 OS=Arabidopsis thaliana GN=GR-RBP2 PE=4 SV=1	GR-RBP2	50.7	14.691	17	5	5	0.852	0.666	0.781	chloroplast			GO:0097159 organic cyclic compound binding; GO:1901363 heterocyclic compound binding; GO:1901265 nucleoside phosphate binding; GO:0005488 binding; GO:0003676 nucleic acid binding; GO:0000166 nucleotide binding; GO:0036094 small molecule binding;				IPR000504; IPR012677;	RNA recognition motif domain; Nucleotide-binding alpha-beta plait domain;	R	KOG0118	FOG: RRM domain
A8MSE0	Cytochrome-c oxidase/ electron carrier OS=Arabidopsis thaliana GN=At4g21105 PE=4 SV=1	At4g21105	35.4	5.7047	5	2	2	1	1.432	1.432	cytoplasm
A8R7E6	Chitin elicitor receptor kinase 1 OS=Arabidopsis thaliana GN=CERK1 PE=1 SV=1	CERK1	1.8	67.314	3	1	1				plasma membrane	GO:0044700 single organism signaling; GO:0009593 detection of chemical stimulus; GO:0002220 innate immune response activating cell surface receptor signaling pathway; GO:0007166 cell surface receptor signaling pathway; GO:0098542 defense response to other organism; GO:0044699 single-organism process; GO:0098581 detection of external biotic stimulus; GO:0031347 regulation of defense response; GO:0…	GO:0016020 membrane; GO:0071944 cell periphery; GO:0044425 membrane part; GO:0005622 intracellular; GO:0044464 cell part; GO:0031224 intrinsic component of membrane; GO:0005623 cell; GO:0016021 integral component of membrane; GO:0005886 plasma membrane;	GO:0070405 ammonium ion binding; GO:1901265 nucleoside phosphate binding; GO:0016773 phosphotransferase activity, alcohol group as acceptor; GO:0043621 protein self-association; GO:0046983 protein dimerization activity; GO:0005515 protein binding; GO:0004672 protein kinase activity; GO:0004888 transmembrane signaling receptor activity; GO:0004871 signal transducer activity; GO:0097159 organic cyc…	K13429	CERK1; chitin elicitor receptor kinase 1	ath04626 Plant-pathogen interaction - Arabidopsis thaliana (thale cress);	IPR018392; IPR000719; IPR001245; IPR013320; IPR011009;	LysM domain; Protein kinase domain; Serine-threonine/tyrosine-protein kinase catalytic domain; Concanavalin A-like lectin/glucanase domain; Protein kinase-like domain;	T	KOG1187	Serine/threonine protein kinase
A9LLI7	Protein RRP6-like 2 OS=Arabidopsis thaliana GN=RRP6L2 PE=2 SV=1	RRP6L2	2	97.888	2	2	2				nucleus	GO:0032270 positive regulation of cellular protein metabolic process; GO:1902464 regulation of histone H3-K27 trimethylation; GO:0044699 single-organism process; GO:0044237 cellular metabolic process; GO:0032259 methylation; GO:0080188 RNA-directed DNA methylation; GO:1905269 positive regulation of chromatin organization; GO:0051130 positive regulation of cellular component organization; GO:00081…	GO:0043229 intracellular organelle; GO:0043232 intracellular non-membrane-bounded organelle; GO:0000176 nuclear exosome (RNase complex); GO:0005737 cytoplasm; GO:0044446 intracellular organelle part; GO:0031981 nuclear lumen; GO:0032991 macromolecular complex; GO:0044424 intracellular part; GO:0005730 nucleolus; GO:0005623 cell; GO:0044422 organelle part; GO:0043228 non-membrane-bounded organelle…	GO:0097159 organic cyclic compound binding; GO:1901363 heterocyclic compound binding; GO:1901265 nucleoside phosphate binding; GO:0003824 catalytic activity; GO:0005488 binding; GO:0003676 nucleic acid binding; GO:0016788 hydrolase activity, acting on ester bonds; GO:0004518 nuclease activity; GO:0004527 exonuclease activity; GO:0008408 3'-5' exonuclease activity; GO:0016787 hydrolase activity; G…	K12591	RRP6; exosome complex exonuclease RRP6 [EC:3.1.13.-]	ath03018 RNA degradation - Arabidopsis thaliana (thale cress);	IPR012588; IPR010997; IPR012337; IPR002121; IPR002562;	Exosome-associated factor Rrp6, N-terminal; HRDC-like; Ribonuclease H-like domain; HRDC domain; 3'-5' exonuclease domain;	J	KOG2206	Exosome 3'-5' exoribonuclease complex, subunit PM/SCL-100 (Rrp6)
B3H4C4	WAS/WASL-interacting family protein OS=Arabidopsis thaliana GN=At1g55160 PE=4 SV=1	At1g55160	17.5	15.423	5	2	2		0.996		cytoplasm		GO:0031224 intrinsic component of membrane; GO:0016020 membrane; GO:0016021 integral component of membrane; GO:0044425 membrane part;
B3H4I6	UDP-glucuronic acid decarboxylase 1 OS=Arabidopsis thaliana GN=UXS1 PE=1 SV=1	UXS1	14.7	39.646	2	5	3				cytoplasm		GO:0031224 intrinsic component of membrane; GO:0016020 membrane; GO:0016021 integral component of membrane; GO:0044425 membrane part;		K08678	UXS1; UDP-glucuronate decarboxylase [EC:4.1.1.35]	ath01100 Metabolic pathways - Arabidopsis thaliana (thale cress); ath00520 Amino sugar and nucleotide sugar metabolism - Arabidopsis thaliana (thale cress);	IPR016040;	NAD(P)-binding domain;	GM	KOG1429	dTDP-glucose 4-6-dehydratase/UDP-glucuronic acid decarboxylase
B3H4K3	Mediator of RNA polymerase II transcription subunit OS=Arabidopsis thaliana GN=At1g15772 PE=4 SV=2	At1g15772	7.6	14.367	1	1	1				cytoplasm
B3H4M0	Post-illumination chlorophyll fluorescence increase OS=Arabidopsis thaliana GN=PIFI PE=4 SV=1	PIFI	40.7	23.99	11	8	8	0.846	0.924	1.093	mitochondria
B3H4Q3	Oligouridylate binding protein 1B OS=Arabidopsis thaliana GN=UBP1B PE=4 SV=1	UBP1B	9.9	45.733	3	4	1				nucleus			GO:0097159 organic cyclic compound binding; GO:1901363 heterocyclic compound binding; GO:1901265 nucleoside phosphate binding; GO:0005488 binding; GO:0003676 nucleic acid binding; GO:0000166 nucleotide binding; GO:0036094 small molecule binding;	K13201			IPR000504; IPR012677;	RNA recognition motif domain; Nucleotide-binding alpha-beta plait domain;	R	KOG0118	FOG: RRM domain
B3H4R4	Uncharacterized protein OS=Arabidopsis thaliana GN=At2g47844 PE=4 SV=1	At2g47844	20.8	5.162	1	1	1				chloroplast									R	KOG1677	CCCH-type Zn-finger protein
B3H4S6	Dicarboxylate transporter 1 OS=Arabidopsis thaliana GN=DiT1 PE=4 SV=1	DiT1	6.1	59.026	9	3	3	0.82	0.637	0.777	chloroplast	GO:0006810 transport; GO:0055085 transmembrane transport; GO:0006812 cation transport; GO:0006811 ion transport; GO:0030001 metal ion transport; GO:0051179 localization; GO:0015672 monovalent inorganic cation transport; GO:0006814 sodium ion transport; GO:0051234 establishment of localization;	GO:0031224 intrinsic component of membrane; GO:0016020 membrane; GO:0016021 integral component of membrane; GO:0044425 membrane part;	GO:0005215 transporter activity;
B3H581	DEGP protease 2 OS=Arabidopsis thaliana GN=DEG2 PE=4 SV=1	DEG2	32.8	66.673	52	16	16	0.871	1.032	1.184	chloroplast	GO:0006508 proteolysis; GO:0008152 metabolic process; GO:0043170 macromolecule metabolic process; GO:0019538 protein metabolic process; GO:0044238 primary metabolic process; GO:0071704 organic substance metabolic process;		GO:0004252 serine-type endopeptidase activity; GO:0004175 endopeptidase activity; GO:0008233 peptidase activity; GO:0003824 catalytic activity; GO:0017171 serine hydrolase activity; GO:0005488 binding; GO:0008236 serine-type peptidase activity; GO:0070011 peptidase activity, acting on L-amino acid peptides; GO:0005515 protein binding; GO:0016787 hydrolase activity;				IPR009003; IPR001478;	Peptidase S1, PA clan; PDZ domain;	O	KOG1320	Serine protease
B3H5D9	Expansin A1 OS=Arabidopsis thaliana GN=EXPA1 PE=4 SV=2	EXPA1	7.7	23.448	2	2	2			0.866	chloroplast	GO:0071554 cell wall organization or biogenesis; GO:0009664 plant-type cell wall organization; GO:0016043 cellular component organization; GO:0071555 cell wall organization; GO:0045229 external encapsulating structure organization; GO:0009987 cellular process; GO:0071669 plant-type cell wall organization or biogenesis; GO:0071840 cellular component organization or biogenesis;	GO:0016020 membrane; GO:0030312 external encapsulating structure; GO:0044464 cell part; GO:0071944 cell periphery; GO:0005618 cell wall; GO:0005623 cell; GO:0005576 extracellular region;					IPR009009; IPR007112; IPR007117;	RlpA-like protein, double-psi beta-barrel domain; Expansin/pollen allergen, DPBB domain; Expansin, cellulose-binding-like domain;
B3H5I5	Ubiquitin-like superfamily protein OS=Arabidopsis thaliana GN=MTI20.11 PE=4 SV=1	MTI20.11	46.3	7.8021	2	2	2	1.028			plasma membrane			GO:0005515 protein binding; GO:0005488 binding;	K03873			IPR029071; IPR000626;	Ubiquitin-related domain; Ubiquitin domain;	K	KOG4495	RNA polymerase II transcription elongation factor Elongin/SIII, subunit elongin B
B3H5K4	NAD(P)-binding Rossmann-fold superfamily protein OS=Arabidopsis thaliana GN=At1g09490 PE=4 SV=1	At1g09490	4.1	32.397	1	1	1				cytoplasm			GO:0048037 cofactor binding; GO:0003824 catalytic activity; GO:0005488 binding; GO:0050662 coenzyme binding;				IPR001509; IPR016040;	NAD-dependent epimerase/dehydratase; NAD(P)-binding domain;	V	KOG1502	Flavonol reductase/cinnamoyl-CoA reductase
B3H5L3	Eukaryotic translation initiation factor eIF2A family protein OS=Arabidopsis thaliana GN=At1g73180 PE=1 SV=1	At1g73180	9.7	53.578	12	4	4	1.106	1.325	1.198	nucleus	GO:0006518 peptide metabolic process; GO:0043043 peptide biosynthetic process; GO:0044267 cellular protein metabolic process; GO:0006807 nitrogen compound metabolic process; GO:0009058 biosynthetic process; GO:0043603 cellular amide metabolic process; GO:0044238 primary metabolic process; GO:1901566 organonitrogen compound biosynthetic process; GO:0044237 cellular metabolic process; GO:1901576 or…		GO:0097159 organic cyclic compound binding; GO:1901363 heterocyclic compound binding; GO:0003723 RNA binding; GO:0008135 translation factor activity, RNA binding; GO:0005488 binding; GO:0003676 nucleic acid binding; GO:0003743 translation initiation factor activity; GO:0005515 protein binding;	K15026			IPR013979; IPR015943;	Translation initiation factor, beta propellor-like domain; WD40/YVTN repeat-like-containing domain;	J	KOG2315	Predicted translation initiation factor related to eIF-3a
B3H5P3	Uncharacterized protein OS=Arabidopsis thaliana GN=At3g14981 PE=4 SV=1	At3g14981	20.8	8.3184	1	1	1				nucleus
B3H5Z2	Acyl-CoA thioesterase family protein OS=Arabidopsis thaliana GN=At4g00520 PE=4 SV=2	At4g00520	2.5	44.549	1	1	1				peroxisome	GO:0006790 sulfur compound metabolic process; GO:0008152 metabolic process; GO:0006793 phosphorus metabolic process; GO:0035383 thioester metabolic process; GO:0006732 coenzyme metabolic process; GO:0044237 cellular metabolic process; GO:0009987 cellular process; GO:0006637 acyl-CoA metabolic process; GO:0051186 cofactor metabolic process; GO:0071704 organic substance metabolic process;		GO:0047617 acyl-CoA hydrolase activity; GO:0016787 hydrolase activity; GO:0016289 CoA hydrolase activity; GO:0016790 thiolester hydrolase activity; GO:0003824 catalytic activity; GO:0016788 hydrolase activity, acting on ester bonds;	K01068	ACOT1_2_4; acyl-coenzyme A thioesterase 1/2/4 [EC:3.1.2.2]	ath01040 Biosynthesis of unsaturated fatty acids - Arabidopsis thaliana (thale cress); ath01100 Metabolic pathways - Arabidopsis thaliana (thale cress); ath00062 Fatty acid elongation - Arabidopsis thaliana (thale cress); ath01110 Biosynthesis of secondary metabolites - Arabidopsis thaliana (thale cress);	IPR000595; IPR018490; IPR029069; IPR014710;	Cyclic nucleotide-binding domain; Cyclic nucleotide-binding-like; HotDog domain; RmlC-like jelly roll fold;	I	KOG3016	Acyl-CoA thioesterase
B3H658	Branched-chain-amino-acid aminotransferase OS=Arabidopsis thaliana GN=BCAT3 PE=3 SV=1	BCAT3	23.4	44.731	15	8	5	0.667	1.047	1.57	chloroplast	GO:0008652 cellular amino acid biosynthetic process; GO:0016053 organic acid biosynthetic process; GO:0044711 single-organism biosynthetic process; GO:0009082 branched-chain amino acid biosynthetic process; GO:0044281 small molecule metabolic process; GO:0044763 single-organism cellular process; GO:0006807 nitrogen compound metabolic process; GO:0044699 single-organism process; GO:0009058 biosynt…		GO:0052654 L-leucine transaminase activity; GO:0016769 transferase activity, transferring nitrogenous groups; GO:0004084 branched-chain-amino-acid transaminase activity; GO:0052656 L-isoleucine transaminase activity; GO:0008483 transaminase activity; GO:0003824 catalytic activity; GO:0016740 transferase activity; GO:0052655 L-valine transaminase activity;	K00826	E2.6.1.42; branched-chain amino acid aminotransferase [EC:2.6.1.42]	ath01230 Biosynthesis of amino acids - Arabidopsis thaliana (thale cress); ath00966 Glucosinolate biosynthesis - Arabidopsis thaliana (thale cress); ath01100 Metabolic pathways - Arabidopsis thaliana (thale cress); ath00290 Valine, leucine and isoleucine biosynthesis - Arabidopsis thaliana (thale cress); ath01210 2-Oxocarboxylic acid metabolism - Arabidopsis thaliana (thale cress); ath00270 Cyste…			E	KOG0975	Branched chain aminotransferase BCAT1, pyridoxal phosphate enzymes type IV superfamily
B3H688	SsDNA-binding transcriptional regulator OS=Arabidopsis thaliana GN=KIWI PE=1 SV=1	KIWI	24.7	9.6337	1	1	1				cytoplasm	GO:0050794 regulation of cellular process; GO:0010468 regulation of gene expression; GO:0006355 regulation of transcription, DNA-templated; GO:0031326 regulation of cellular biosynthetic process; GO:0080090 regulation of primary metabolic process; GO:0060255 regulation of macromolecule metabolic process; GO:0019219 regulation of nucleobase-containing compound metabolic process; GO:0010556 regulat…		GO:0000989 transcription factor activity, transcription factor binding; GO:0097159 organic cyclic compound binding; GO:1901363 heterocyclic compound binding; GO:0003677 DNA binding; GO:0003713 transcription coactivator activity; GO:0003712 transcription cofactor activity; GO:0000988 transcription factor activity, protein binding; GO:0005488 binding; GO:0003676 nucleic acid binding;				IPR003173; IPR009044;	Transcriptional coactivator p15 (PC4); ssDNA-binding transcriptional regulator;	K	KOG2712	Transcriptional coactivator
B3H6H9	Gluconokinase OS=Arabidopsis thaliana GN=At2g16790 PE=3 SV=1	At2g16790	9.6	20.769	0	1	1				chloroplast	GO:0016310 phosphorylation; GO:0046177 D-gluconate catabolic process; GO:0044275 cellular carbohydrate catabolic process; GO:0044699 single-organism process; GO:0044237 cellular metabolic process; GO:0006796 phosphate-containing compound metabolic process; GO:0071704 organic substance metabolic process; GO:0008152 metabolic process; GO:0044262 cellular carbohydrate metabolic process; GO:0046176 a…		GO:0005524 ATP binding; GO:1901265 nucleoside phosphate binding; GO:0016773 phosphotransferase activity, alcohol group as acceptor; GO:0046316 gluconokinase activity; GO:0001882 nucleoside binding; GO:0043167 ion binding; GO:0000166 nucleotide binding; GO:0097159 organic cyclic compound binding; GO:1901363 heterocyclic compound binding; GO:0032549 ribonucleoside binding; GO:0097367 carbohydrate d…	K00851	E2.7.1.12; gluconokinase [EC:2.7.1.12]	ath00030 Pentose phosphate pathway - Arabidopsis thaliana (thale cress); ath01200 Carbon metabolism - Arabidopsis thaliana (thale cress); ath01100 Metabolic pathways - Arabidopsis thaliana (thale cress); ath01110 Biosynthesis of secondary metabolites - Arabidopsis thaliana (thale cress);	IPR027417;	P-loop containing nucleoside triphosphate hydrolase;	G	KOG3354	Gluconate kinase
B3H6I9	Damaged DNA binding protein 1A OS=Arabidopsis thaliana GN=DDB1A PE=4 SV=1	DDB1A	14.7	118.95	28	14	6	1.278	1.179	0.922	cytoplasm	GO:0033554 cellular response to stress; GO:0051716 cellular response to stimulus; GO:0006725 cellular aromatic compound metabolic process; GO:0006950 response to stress; GO:0006259 DNA metabolic process; GO:1901360 organic cyclic compound metabolic process; GO:0006807 nitrogen compound metabolic process; GO:0044238 primary metabolic process; GO:0050896 response to stimulus; GO:0044237 cellular me…	GO:0043226 organelle; GO:0043231 intracellular membrane-bounded organelle; GO:0043229 intracellular organelle; GO:0005634 nucleus; GO:0044464 cell part; GO:0005622 intracellular; GO:0044424 intracellular part; GO:0043227 membrane-bounded organelle; GO:0005623 cell;	GO:0097159 organic cyclic compound binding; GO:1901363 heterocyclic compound binding; GO:0005515 protein binding; GO:0005488 binding; GO:0003676 nucleic acid binding;	K10610	DDB1; DNA damage-binding protein 1	ath03420 Nucleotide excision repair - Arabidopsis thaliana (thale cress); ath04120 Ubiquitin mediated proteolysis - Arabidopsis thaliana (thale cress);	IPR017986; IPR015943; IPR004871;	WD40-repeat-containing domain; WD40/YVTN repeat-like-containing domain; Cleavage/polyadenylation specificity factor, A subunit, C-terminal;	L	KOG1897	Damage-specific DNA binding complex, subunit DDB1
B3H6J5	Pre-mRNA-splicing factor OS=Arabidopsis thaliana GN=At3g49601 PE=1 SV=1	At3g49601	4.2	68.352	3	2	2				nucleus				K13172			IPR013170;	mRNA splicing factor Cwf21 domain;	A	KOG1869	Splicing coactivator SRm160/300, subunit SRm300
B3H6R0	MLO-like protein OS=Arabidopsis thaliana GN=MLO2 PE=3 SV=1	MLO2	2.9	48.139	3	1	1				cytoplasm	GO:0006952 defense response; GO:0050896 response to stimulus; GO:0006950 response to stress; GO:0009607 response to biotic stimulus;	GO:0031224 intrinsic component of membrane; GO:0016020 membrane; GO:0016021 integral component of membrane; GO:0044425 membrane part;	GO:0005515 protein binding; GO:0005516 calmodulin binding; GO:0005488 binding;	K08472
B3H6Z1	Endosomal targeting BRO1-like domain-containing protein OS=Arabidopsis thaliana GN=At1g73390 PE=4 SV=1	At1g73390	3.5	38.019	1	1	1				chloroplast							IPR004328;	BRO1 domain;
B3H746	Peptidylprolyl isomerase OS=Arabidopsis thaliana GN=ROF1 PE=1 SV=1	ROF1	27	62.911	38	15	14	1.181	1.03	0.872	cytoplasm	GO:0044707 single-multicellular organism process; GO:0009628 response to abiotic stimulus; GO:0044267 cellular protein metabolic process; GO:0044699 single-organism process; GO:0009791 post-embryonic development; GO:0050896 response to stimulus; GO:0044237 cellular metabolic process; GO:0071704 organic substance metabolic process; GO:0009611 response to wounding; GO:0008152 metabolic process; GO:…	GO:0043226 organelle; GO:0043231 intracellular membrane-bounded organelle; GO:0043229 intracellular organelle; GO:0005634 nucleus; GO:0071944 cell periphery; GO:0044464 cell part; GO:0005622 intracellular; GO:0005737 cytoplasm; GO:0044424 intracellular part; GO:0005829 cytosol; GO:0043227 membrane-bounded organelle; GO:0005623 cell; GO:0044444 cytoplasmic part;	GO:1901981 phosphatidylinositol phosphate binding; GO:0003755 peptidyl-prolyl cis-trans isomerase activity; GO:0043167 ion binding; GO:0080025 phosphatidylinositol-3,5-bisphosphate binding; GO:0005515 protein binding; GO:1902936 phosphatidylinositol bisphosphate binding; GO:0016853 isomerase activity; GO:0003824 catalytic activity; GO:0032266 phosphatidylinositol-3-phosphate binding; GO:0005488 b…	K09571			IPR011990; IPR013026; IPR001179;	Tetratricopeptide-like helical domain; Tetratricopeptide repeat-containing domain; FKBP-type peptidyl-prolyl cis-trans isomerase domain;	O	KOG0543	FKBP-type peptidyl-prolyl cis-trans isomerase
B3H7G1	Plant/protein OS=Arabidopsis thaliana GN=At3g10020 PE=1 SV=1	At3g10020	8.5	16.354	1	1	1				chloroplast
B3LFA4	"Cysteine--tRNA ligase 2, cytoplasmic OS=Arabidopsis thaliana GN=At5g38830 PE=2 SV=1"	At5g38830	22.1	57.841	17	10	10	2.715	1.353	0.498	cytoskeleton	GO:0006518 peptide metabolic process; GO:0006725 cellular aromatic compound metabolic process; GO:0044267 cellular protein metabolic process; GO:0044699 single-organism process; GO:0006423 cysteinyl-tRNA aminoacylation; GO:0009058 biosynthetic process; GO:0043039 tRNA aminoacylation; GO:1901566 organonitrogen compound biosynthetic process; GO:0050896 response to stimulus; GO:0044237 cellular meta…	GO:0044464 cell part; GO:0005622 intracellular; GO:0005737 cytoplasm; GO:0044424 intracellular part; GO:0005623 cell; GO:0005829 cytosol; GO:0044444 cytoplasmic part;	GO:0016876 ligase activity, forming aminoacyl-tRNA and related compounds; GO:0005524 ATP binding; GO:1901265 nucleoside phosphate binding; GO:0016875 ligase activity, forming carbon-oxygen bonds; GO:0001882 nucleoside binding; GO:0043167 ion binding; GO:0016874 ligase activity; GO:0000166 nucleotide binding; GO:0097159 organic cyclic compound binding; GO:1901363 heterocyclic compound binding; GO:…	K01883	CARS; cysteinyl-tRNA synthetase [EC:6.1.1.16]	ath00970 Aminoacyl-tRNA biosynthesis - Arabidopsis thaliana (thale cress);	IPR014729; IPR032678; IPR009080;	Rossmann-like alpha/beta/alpha sandwich fold; tRNA synthetases class I, catalytic domain; Aminoacyl-tRNA synthetase, class Ia, anticodon-binding;	J	KOG2007	Cysteinyl-tRNA synthetase
B6EUA5	Pentapeptide repeat-containing protein OS=Arabidopsis thaliana GN=At1g12250 PE=4 SV=1	At1g12250	43.7	21.768	32	8	8	0.844	0.665	0.788	chloroplast
B6IDH6	At5g11840 OS=Arabidopsis thaliana GN=At5g11840 PE=2 SV=1	At5g11840	5.7	29.307	1	1	1				chloroplast		GO:0031224 intrinsic component of membrane; GO:0016020 membrane; GO:0016021 integral component of membrane; GO:0044425 membrane part;
B7ZWR6	Outer envelope protein 61 OS=Arabidopsis thaliana GN=OEP61 PE=1 SV=1	OEP61	7.8	60.757	9	3	3	1.324	1.884	1.423	nucleus	GO:0046907 intracellular transport; GO:0044699 single-organism process; GO:0071702 organic substance transport; GO:0015031 protein transport; GO:1902582 single-organism intracellular transport; GO:0051641 cellular localization; GO:0051234 establishment of localization; GO:0006810 transport; GO:0045184 establishment of protein localization; GO:0046967 cytosol to ER transport; GO:0051649 establishm…	GO:0016020 membrane; GO:0042175 nuclear outer membrane-endoplasmic reticulum membrane network; GO:0019867 outer membrane; GO:0005783 endoplasmic reticulum; GO:0044434 chloroplast part; GO:0031090 organelle membrane; GO:0005737 cytoplasm; GO:0031224 intrinsic component of membrane; GO:0044424 intracellular part; GO:0005623 cell; GO:0009707 chloroplast outer membrane; GO:0009941 chloroplast envelop…	GO:0005515 protein binding; GO:0005488 binding;				IPR011990; IPR013026;	Tetratricopeptide-like helical domain; Tetratricopeptide repeat-containing domain;	O	KOG0543	FKBP-type peptidyl-prolyl cis-trans isomerase
B9DFE9	3-oxo-5-alpha-steroid 4-dehydrogenase (DUF1295) OS=Arabidopsis thaliana GN=At1g73650 PE=2 SV=1	At1g73650	6.5	33.058	3	2	2	0.803			plasma membrane	GO:0008152 metabolic process; GO:0055114 oxidation-reduction process; GO:0044710 single-organism metabolic process; GO:0044699 single-organism process; GO:0044238 primary metabolic process; GO:0071704 organic substance metabolic process; GO:0006629 lipid metabolic process;	GO:0016020 membrane; GO:0044464 cell part; GO:0005622 intracellular; GO:0044425 membrane part; GO:0005737 cytoplasm; GO:0031224 intrinsic component of membrane; GO:0044424 intracellular part; GO:0005623 cell; GO:0016021 integral component of membrane;	GO:0016627 oxidoreductase activity, acting on the CH-CH group of donors; GO:0003824 catalytic activity; GO:0016491 oxidoreductase activity;				IPR001104;	3-oxo-5-alpha-steroid 4-dehydrogenase, C-terminal;	R	KOG4650	Predicted steroid reductase
B9DFI3	AT4G37550 protein OS=Arabidopsis thaliana GN=At4g37550 PE=2 SV=1	At4g37550	35	49.668	26	12	10	0.832	1.095	1.315	cytoplasm		GO:0043226 organelle; GO:0043231 intracellular membrane-bounded organelle; GO:0043229 intracellular organelle; GO:0044464 cell part; GO:0005622 intracellular; GO:0005737 cytoplasm; GO:0005773 vacuole; GO:0044424 intracellular part; GO:0043227 membrane-bounded organelle; GO:0005623 cell; GO:0044444 cytoplasmic part;	GO:0016787 hydrolase activity; GO:0016811 hydrolase activity, acting on carbon-nitrogen (but not peptide) bonds, in linear amides; GO:0003824 catalytic activity; GO:0016810 hydrolase activity, acting on carbon-nitrogen (but not peptide) bonds;	K01455	E3.5.1.49; formamidase [EC:3.5.1.49]	ath01200 Carbon metabolism - Arabidopsis thaliana (thale cress); ath00910 Nitrogen metabolism - Arabidopsis thaliana (thale cress); ath01100 Metabolic pathways - Arabidopsis thaliana (thale cress); ath00460 Cyanoamino acid metabolism - Arabidopsis thaliana (thale cress); ath00630 Glyoxylate and dicarboxylate metabolism - Arabidopsis thaliana (thale cress);
B9DFI7	Probable methyltransferase PMT2 OS=Arabidopsis thaliana GN=At1g26850 PE=2 SV=2	At1g26850	14.6	69.622	12	8	8	0.97	1.274	1.313	chloroplast	GO:0008152 metabolic process; GO:0032259 methylation;	GO:0097708 intracellular vesicle; GO:0043229 intracellular organelle; GO:0016020 membrane; GO:0098588 bounding membrane of organelle; GO:0031410 cytoplasmic vesicle; GO:0031090 organelle membrane; GO:0031982 vesicle; GO:0044446 intracellular organelle part; GO:0005737 cytoplasm; GO:0000139 Golgi membrane; GO:0031224 intrinsic component of membrane; GO:0012505 endomembrane system; GO:0044424 intra…	GO:0008757 S-adenosylmethionine-dependent methyltransferase activity; GO:0016741 transferase activity, transferring one-carbon groups; GO:0008168 methyltransferase activity; GO:0003824 catalytic activity; GO:0016740 transferase activity;				IPR029063;	S-adenosyl-L-methionine-dependent methyltransferase;
B9DFQ9	AT5G37510 protein OS=Arabidopsis thaliana GN=EMB1467 PE=2 SV=1	EMB1467	40.1	81.181	51	21	21	0.924	0.991	1.073	chloroplast	GO:0016310 phosphorylation; GO:0009116 nucleoside metabolic process; GO:0042278 purine nucleoside metabolic process; GO:0006725 cellular aromatic compound metabolic process; GO:0009167 purine ribonucleoside monophosphate metabolic process; GO:0042773 ATP synthesis coupled electron transport; GO:0009259 ribonucleotide metabolic process; GO:0009117 nucleotide metabolic process; GO:0044699 single-or…	GO:0016020 membrane;	GO:0009055 electron carrier activity; GO:0016651 oxidoreductase activity, acting on NAD(P)H; GO:0003954 NADH dehydrogenase activity; GO:0003824 catalytic activity; GO:0051536 iron-sulfur cluster binding; GO:0005488 binding; GO:0050136 NADH dehydrogenase (quinone) activity; GO:0016655 oxidoreductase activity, acting on NAD(P)H, quinone or similar compound as acceptor; GO:0008137 NADH dehydrogenase…	K03934	NDUFS1; NADH dehydrogenase (ubiquinone) Fe-S protein 1 [EC:7.1.1.2 1.6.99.3]	ath00190 Oxidative phosphorylation - Arabidopsis thaliana (thale cress); ath01100 Metabolic pathways - Arabidopsis thaliana (thale cress);	IPR019574; IPR006656; IPR001041; IPR012675; IPR006963; IPR015405;	NADH:ubiquinone oxidoreductase, subunit G, iron-sulphur binding; Molybdopterin oxidoreductase; 2Fe-2S ferredoxin-type iron-sulfur binding domain; Beta-grasp domain; Molybdopterin oxidoreductase, 4Fe-4S domain; NADH-quinone oxidoreductase, chain G, C-terminal;	C	KOG2282	NADH-ubiquinone oxidoreductase, NDUFS1/75 kDa subunit
B9DFR6	Cysteine synthase OS=Arabidopsis thaliana GN=OASC PE=2 SV=1	OASC	38.8	46.115	23	12	10	0.9	0.971	1.079	chloroplast	GO:0000097 sulfur amino acid biosynthetic process; GO:0048868 pollen tube development; GO:0016053 organic acid biosynthetic process; GO:0022414 reproductive process; GO:0048869 cellular developmental process; GO:0032989 cellular component morphogenesis; GO:0044699 single-organism process; GO:0009058 biosynthetic process; GO:0044237 cellular metabolic process; GO:0000096 sulfur amino acid metaboli…	GO:0043229 intracellular organelle; GO:0044434 chloroplast part; GO:0044446 intracellular organelle part; GO:0005737 cytoplasm; GO:0044435 plastid part; GO:0044424 intracellular part; GO:0009532 plastid stroma; GO:0005623 cell; GO:0044422 organelle part; GO:0005739 mitochondrion; GO:0009507 chloroplast; GO:0043231 intracellular membrane-bounded organelle; GO:0043226 organelle; GO:0005622 intracel…	GO:0005524 ATP binding; GO:1901265 nucleoside phosphate binding; GO:0004124 cysteine synthase activity; GO:0001882 nucleoside binding; GO:0043167 ion binding; GO:0016829 lyase activity; GO:0005515 protein binding; GO:0000166 nucleotide binding; GO:0008270 zinc ion binding; GO:0016835 carbon-oxygen lyase activity; GO:0097159 organic cyclic compound binding; GO:1901363 heterocyclic compound binding…	K01738	cysK; cysteine synthase [EC:2.5.1.47]	ath01230 Biosynthesis of amino acids - Arabidopsis thaliana (thale cress); ath01200 Carbon metabolism - Arabidopsis thaliana (thale cress); ath00270 Cysteine and methionine metabolism - Arabidopsis thaliana (thale cress); ath01100 Metabolic pathways - Arabidopsis thaliana (thale cress); ath00920 Sulfur metabolism - Arabidopsis thaliana (thale cress); ath01110 Biosynthesis of secondary metabolites…	IPR001926;	Tryptophan synthase beta subunit-like PLP-dependent enzyme;	E	KOG1252	Cystathionine beta-synthase and related enzymes
B9DFR9	AT2G45960 protein OS=Arabidopsis thaliana GN=PIP1B PE=2 SV=1	PIP1B	38.7	29.132	34	8	3	0.836	1.283	1.535	plasma membrane	GO:0006810 transport; GO:0051179 localization; GO:0051234 establishment of localization;	GO:0031224 intrinsic component of membrane; GO:0016020 membrane; GO:0016021 integral component of membrane; GO:0044425 membrane part;	GO:0005215 transporter activity;	K09872			IPR023271;	Aquaporin-like;	G	KOG0223	Aquaporin (major intrinsic protein family)
B9DG17	40S ribosomal protein SA OS=Arabidopsis thaliana GN=P40 PE=1 SV=1	P40	43.2	31.981	74	13	13	0.936	0.768	0.82	cytoplasm	GO:0044085 cellular component biogenesis; GO:0016043 cellular component organization; GO:0022613 ribonucleoprotein complex biogenesis; GO:0006518 peptide metabolic process; GO:0022618 ribonucleoprotein complex assembly; GO:0044267 cellular protein metabolic process; GO:0009058 biosynthetic process; GO:1901566 organonitrogen compound biosynthetic process; GO:0044237 cellular metabolic process; GO:…	GO:0005840 ribosome; GO:0043229 intracellular organelle; GO:0043232 intracellular non-membrane-bounded organelle; GO:0015935 small ribosomal subunit; GO:0044446 intracellular organelle part; GO:0005737 cytoplasm; GO:0032991 macromolecular complex; GO:0044424 intracellular part; GO:0005829 cytosol; GO:0005623 cell; GO:0044422 organelle part; GO:0043228 non-membrane-bounded organelle; GO:0043226 or…	GO:0003735 structural constituent of ribosome; GO:0005198 structural molecule activity;	K02998	RP-SAe; small subunit ribosomal protein SAe	ath03010 Ribosome - Arabidopsis thaliana (thale cress);	IPR023591;	Ribosomal protein S2, flavodoxin-like domain;	J	KOG0830	40S ribosomal protein SA (P40)/Laminin receptor 1
B9DG63	AT4G28030 protein OS=Arabidopsis thaliana GN=At4g28030 PE=2 SV=1	At4g28030	9.5	29.2	3	2	2	1.486	0.991	0.667	chloroplast			GO:0016740 transferase activity; GO:0003824 catalytic activity;				IPR016181;	Acyl-CoA N-acyltransferase;
B9DGD6	"Acetyl-coenzyme A synthetase, chloroplastic/glyoxysomal OS=Arabidopsis thaliana GN=ACS PE=1 SV=1"	ACS	34.1	81.888	48	19	19	1.384	1.012	0.732	chloroplast	GO:0019427 acetyl-CoA biosynthetic process from acetate; GO:0051188 cofactor biosynthetic process; GO:0044699 single-organism process; GO:0044255 cellular lipid metabolic process; GO:0009058 biosynthetic process; GO:0044237 cellular metabolic process; GO:0035384 thioester biosynthetic process; GO:0044272 sulfur compound biosynthetic process; GO:0071704 organic substance metabolic process; GO:0006…	GO:0043229 intracellular organelle; GO:0044434 chloroplast part; GO:0005777 peroxisome; GO:0044446 intracellular organelle part; GO:0005737 cytoplasm; GO:0044435 plastid part; GO:0044424 intracellular part; GO:0009532 plastid stroma; GO:0005829 cytosol; GO:0005623 cell; GO:0044422 organelle part; GO:0009514 glyoxysome; GO:0009507 chloroplast; GO:0043231 intracellular membrane-bounded organelle; G…	GO:0005524 ATP binding; GO:1901265 nucleoside phosphate binding; GO:0016405 CoA-ligase activity; GO:0001882 nucleoside binding; GO:0043167 ion binding; GO:0016874 ligase activity; GO:0016877 ligase activity, forming carbon-sulfur bonds; GO:0000166 nucleotide binding; GO:0097159 organic cyclic compound binding; GO:1901363 heterocyclic compound binding; GO:0003987 acetate-CoA ligase activity; GO:00…	K01895	ACSS; acetyl-CoA synthetase [EC:6.2.1.1]	ath00640 Propanoate metabolism - Arabidopsis thaliana (thale cress); ath00620 Pyruvate metabolism - Arabidopsis thaliana (thale cress); ath01200 Carbon metabolism - Arabidopsis thaliana (thale cress); ath01100 Metabolic pathways - Arabidopsis thaliana (thale cress); ath00630 Glyoxylate and dicarboxylate metabolism - Arabidopsis thaliana (thale cress); ath00010 Glycolysis / Gluconeogenesis - Arabi…	IPR032387; IPR025110; IPR000873;	Acetyl-coenzyme A synthetase, N-terminal domain; AMP-binding enzyme C-terminal domain; AMP-dependent synthetase/ligase;	I	KOG1175	Acyl-CoA synthetase
B9DGK2	AT2G35830 protein OS=Arabidopsis thaliana GN=At2g35830 PE=2 SV=1	At2g35830	63.6	20.231	24	6	4	1.196	1.01	0.845	cytoplasm			GO:0004848 ureidoglycolate hydrolase activity; GO:0016787 hydrolase activity; GO:0003824 catalytic activity; GO:0016810 hydrolase activity, acting on carbon-nitrogen (but not peptide) bonds; GO:0016813 hydrolase activity, acting on carbon-nitrogen (but not peptide) bonds, in linear amidines;				IPR024060; IPR011051;	Ureidoglycolate lyase domain; RmlC-like cupin domain;
B9DH36	AT1G17890 protein OS=Arabidopsis thaliana GN=GER2 PE=2 SV=1	GER2	23.4	35.421	12	7	7	1.321	0.979	0.741	cytoplasm	GO:0009226 nucleotide-sugar biosynthetic process; GO:0018130 heterocycle biosynthetic process; GO:0006725 cellular aromatic compound metabolic process; GO:0055114 oxidation-reduction process; GO:0034654 nucleobase-containing compound biosynthetic process; GO:0044699 single-organism process; GO:1901360 organic cyclic compound metabolic process; GO:0006807 nitrogen compound metabolic process; GO:00…		GO:0048037 cofactor binding; GO:0003824 catalytic activity; GO:0005488 binding; GO:0016491 oxidoreductase activity; GO:0050662 coenzyme binding;	K02377	TSTA3; GDP-L-fucose synthase [EC:1.1.1.271]	ath00051 Fructose and mannose metabolism - Arabidopsis thaliana (thale cress); ath01100 Metabolic pathways - Arabidopsis thaliana (thale cress); ath00520 Amino sugar and nucleotide sugar metabolism - Arabidopsis thaliana (thale cress);	IPR001509; IPR016040;	NAD-dependent epimerase/dehydratase; NAD(P)-binding domain;	GO	KOG1431	GDP-L-fucose synthetase
B9DH52	Lactoylglutathione lyase OS=Arabidopsis thaliana GN=At1g08110 PE=2 SV=1	At1g08110	57	26.472	45	11	11	0.699	0.886	1.268	chloroplast	GO:1901615 organic hydroxy compound metabolic process; GO:0042182 ketone catabolic process; GO:0044699 single-organism process; GO:0050896 response to stimulus; GO:0044237 cellular metabolic process; GO:0071704 organic substance metabolic process; GO:0008152 metabolic process; GO:0042180 cellular ketone metabolic process; GO:0032787 monocarboxylic acid metabolic process; GO:0044248 cellular catab…	GO:0043226 organelle; GO:0043231 intracellular membrane-bounded organelle; GO:0043229 intracellular organelle; GO:0044464 cell part; GO:0005622 intracellular; GO:0005737 cytoplasm; GO:0044424 intracellular part; GO:0043227 membrane-bounded organelle; GO:0005829 cytosol; GO:0005623 cell; GO:0009536 plastid; GO:0044444 cytoplasmic part; GO:0009507 chloroplast;	GO:0004462 lactoylglutathione lyase activity; GO:0046872 metal ion binding; GO:0043169 cation binding; GO:0016829 lyase activity; GO:0016846 carbon-sulfur lyase activity; GO:0003824 catalytic activity; GO:0005488 binding; GO:0043167 ion binding;	K01759	GLO1; lactoylglutathione lyase [EC:4.4.1.5]	ath00620 Pyruvate metabolism - Arabidopsis thaliana (thale cress); ath01100 Metabolic pathways - Arabidopsis thaliana (thale cress);	IPR029068; IPR004360;	Glyoxalase/Bleomycin resistance protein/Dihydroxybiphenyl dioxygenase; Glyoxalase/fosfomycin resistance/dioxygenase domain;	G	KOG2944	Glyoxalase
B9DH97	AT2G33120 protein OS=Arabidopsis thaliana GN=SAR1 PE=2 SV=1	SAR1	29.7	25.812	21	6	6	1.241	0.833	0.671	extracellular	GO:0044085 cellular component biogenesis; GO:0046907 intracellular transport; GO:0016043 cellular component organization; GO:0072661 protein targeting to plasma membrane; GO:0010256 endomembrane system organization; GO:0048285 organelle fission; GO:0007067 mitotic nuclear division; GO:0090002 establishment of protein localization to plasma membrane; GO:0044699 single-organism process; GO:0032506 …	GO:0016020 membrane; GO:0031090 organelle membrane; GO:0031410 cytoplasmic vesicle; GO:0071944 cell periphery; GO:0030054 cell junction; GO:0031982 vesicle; GO:0005737 cytoplasm; GO:0031224 intrinsic component of membrane; GO:0044424 intracellular part; GO:0005623 cell; GO:0005911 cell-cell junction; GO:0055044 symplast; GO:0044422 organelle part; GO:0009506 plasmodesma; GO:0044425 membrane part;…		K08511			IPR010908; IPR011012; IPR001388;	Longin domain; Longin-like domain; Synaptobrevin;	U	KOG0859	Synaptobrevin/VAMP-like protein
B9DHD7	Vesicle-associated protein 2-2 OS=Arabidopsis thaliana GN=PVA22 PE=1 SV=1	PVA22	7.5	43.269	3	3	3			0.463	cytoplasm	GO:0006810 transport; GO:0046907 intracellular transport; GO:0051649 establishment of localization in cell; GO:0016032 viral process; GO:0044403 symbiosis, encompassing mutualism through parasitism; GO:0044764 multi-organism cellular process; GO:0044419 interspecies interaction between organisms; GO:0051179 localization; GO:0009987 cellular process; GO:0051704 multi-organism process; GO:0051641 c…	GO:0043229 intracellular organelle; GO:0016020 membrane; GO:0042175 nuclear outer membrane-endoplasmic reticulum membrane network; GO:0005783 endoplasmic reticulum; GO:0071944 cell periphery; GO:0044446 intracellular organelle part; GO:0005737 cytoplasm; GO:0031224 intrinsic component of membrane; GO:0012505 endomembrane system; GO:0044424 intracellular part; GO:0005623 cell; GO:0016021 integral …					IPR008962; IPR000535;	PapD-like; Major sperm protein (MSP) domain;	U	KOG0439	VAMP-associated protein involved in inositol metabolism
B9DHK3	AT5G14540 protein OS=Arabidopsis thaliana GN=At5g14540 PE=1 SV=1	At5g14540	7.3	59.097	6	3	3	0.975	0.818	0.84	nucleus		GO:0044464 cell part; GO:0005622 intracellular; GO:0005737 cytoplasm; GO:0044424 intracellular part; GO:0005829 cytosol; GO:0005623 cell; GO:0044444 cytoplasmic part;					IPR015940;	Ubiquitin-associated domain;
C0LGN2	Probable leucine-rich repeat receptor-like serine/threonine-protein kinase At3g14840 OS=Arabidopsis thaliana GN=LRR-RLK PE=2 SV=1	LRR-RLK	3.9	112.28	5	3	3	0.762	0.774	1.017	vacuolar membrane	GO:0016310 phosphorylation; GO:0044267 cellular protein metabolic process; GO:0044238 primary metabolic process; GO:0044237 cellular metabolic process; GO:0006796 phosphate-containing compound metabolic process; GO:0071704 organic substance metabolic process; GO:0008152 metabolic process; GO:0006468 protein phosphorylation; GO:0006793 phosphorus metabolic process; GO:0044260 cellular macromolecul…	GO:0016020 membrane; GO:0044464 cell part; GO:0071944 cell periphery; GO:0044425 membrane part; GO:0031224 intrinsic component of membrane; GO:0005623 cell; GO:0016021 integral component of membrane; GO:0005886 plasma membrane;	GO:0005524 ATP binding; GO:1901265 nucleoside phosphate binding; GO:0016773 phosphotransferase activity, alcohol group as acceptor; GO:0001882 nucleoside binding; GO:0043167 ion binding; GO:0005515 protein binding; GO:0004672 protein kinase activity; GO:0000166 nucleotide binding; GO:0097159 organic cyclic compound binding; GO:1901363 heterocyclic compound binding; GO:0032549 ribonucleoside bindi…				IPR021720; IPR000719; IPR001245; IPR032675; IPR013320; IPR011009;	Malectin; Protein kinase domain; Serine-threonine/tyrosine-protein kinase catalytic domain; Leucine-rich repeat domain, L domain-like; Concanavalin A-like lectin/glucanase domain; Protein kinase-like domain;	R	KOG0619	FOG: Leucine rich repeat
C0Z286	AT5G01010 protein OS=Arabidopsis thaliana GN=TOPTELOMERE.1 PE=1 SV=1	TOPTELOMERE.1	17.9	49.398	7	5	5	1.005	0.809	0.805	chloroplast	GO:0006810 transport; GO:0051179 localization; GO:0051234 establishment of localization;	GO:0031224 intrinsic component of membrane; GO:0016020 membrane; GO:0016021 integral component of membrane; GO:0044425 membrane part;					IPR009038;	GOLD domain;
C0Z2J1	AT1G11360 protein OS=Arabidopsis thaliana GN=At1g11360 PE=1 SV=1	At1g11360	19.4	26.508	6	4	4	1.833	1.012	0.552	chloroplast	GO:0006950 response to stress; GO:0050896 response to stimulus;	GO:0016020 membrane; GO:0071944 cell periphery; GO:0044464 cell part; GO:0005622 intracellular; GO:0005737 cytoplasm; GO:0044424 intracellular part; GO:0005829 cytosol; GO:0005623 cell; GO:0005886 plasma membrane; GO:0044444 cytoplasmic part;	GO:0016787 hydrolase activity; GO:0003824 catalytic activity;				IPR014729; IPR006016;	Rossmann-like alpha/beta/alpha sandwich fold; UspA;
C0Z361	"Chaperonin 60 subunit beta 3, chloroplastic OS=Arabidopsis thaliana GN=CPN60B3 PE=1 SV=1"	CPN60B3	36	63.324	8	20	5	1.002	1.499	1.496	chloroplast	GO:0006457 protein folding; GO:0016043 cellular component organization; GO:0006458 'de novo' protein folding; GO:0006996 organelle organization; GO:0007005 mitochondrion organization; GO:0061077 chaperone-mediated protein folding; GO:0009987 cellular process; GO:0042026 protein refolding; GO:0071840 cellular component organization or biogenesis;	GO:0043226 organelle; GO:0043231 intracellular membrane-bounded organelle; GO:0043229 intracellular organelle; GO:0044464 cell part; GO:0005622 intracellular; GO:0005737 cytoplasm; GO:0044424 intracellular part; GO:0043227 membrane-bounded organelle; GO:0005623 cell; GO:0009536 plastid; GO:0044444 cytoplasmic part; GO:0009507 chloroplast;	GO:0005524 ATP binding; GO:1901265 nucleoside phosphate binding; GO:0001882 nucleoside binding; GO:0043167 ion binding; GO:0005515 protein binding; GO:0000166 nucleotide binding; GO:0044183 protein binding involved in protein folding; GO:0097159 organic cyclic compound binding; GO:1901363 heterocyclic compound binding; GO:0032549 ribonucleoside binding; GO:0097367 carbohydrate derivative binding;…	K04077	groEL; chaperonin GroEL	ath03018 RNA degradation - Arabidopsis thaliana (thale cress);	IPR027409; IPR027413;	GroEL-like apical domain; GroEL-like equatorial domain;	O	KOG0356	Mitochondrial chaperonin, Cpn60/Hsp60p
C0Z3F1	AT1G25230 protein OS=Arabidopsis thaliana GN=At1g25230 PE=2 SV=1	At1g25230	4.4	30.903	2	1	1				nucleus	GO:0008152 metabolic process; GO:0016311 dephosphorylation; GO:0044237 cellular metabolic process; GO:0006793 phosphorus metabolic process; GO:0009987 cellular process; GO:0006796 phosphate-containing compound metabolic process;		GO:0016787 hydrolase activity; GO:0003993 acid phosphatase activity; GO:0042578 phosphoric ester hydrolase activity; GO:0003824 catalytic activity; GO:0016791 phosphatase activity; GO:0016788 hydrolase activity, acting on ester bonds;	K14379	ACP5; tartrate-resistant acid phosphatase type 5 [EC:3.1.3.2]	ath00740 Riboflavin metabolism - Arabidopsis thaliana (thale cress); ath01100 Metabolic pathways - Arabidopsis thaliana (thale cress);	IPR029052; IPR004843;	Metallo-dependent phosphatase-like; Calcineurin-like phosphoesterase domain, ApaH type;	O	KOG2679	Purple (tartrate-resistant) acid phosphatase
F4HNW2	Calcineurin-like metallo-phosphoesterase superfamily protein OS=Arabidopsis thaliana GN=SLP1 PE=4 SV=1	SLP1	3.9	43.292	1	1	1				chloroplast			GO:0016787 hydrolase activity; GO:0003824 catalytic activity;				IPR029052; IPR004843;	Metallo-dependent phosphatase-like; Calcineurin-like phosphoesterase domain, ApaH type;	TR	KOG0374	Serine/threonine specific protein phosphatase PP1, catalytic subunit
F4HPI7	Patatin OS=Arabidopsis thaliana GN=At1g33270 PE=3 SV=1	At1g33270	3.1	31.468	2	1	1				mitochondria	GO:0016042 lipid catabolic process; GO:1901575 organic substance catabolic process; GO:0008152 metabolic process; GO:0044710 single-organism metabolic process; GO:0044712 single-organism catabolic process; GO:0044699 single-organism process; GO:0044238 primary metabolic process; GO:0009056 catabolic process; GO:0071704 organic substance metabolic process; GO:0006629 lipid metabolic process;		GO:0016787 hydrolase activity; GO:0003824 catalytic activity;				IPR016035; IPR002641;	Acyl transferase/acyl hydrolase/lysophospholipase; Patatin/Phospholipase A2-related;	U	KOG3773	Adiponutrin and related vesicular transport proteins; predicted alpha/beta hydrolase
F4HPS0	Protein kinase superfamily protein OS=Arabidopsis thaliana GN=ATMAP4K ALPHA1 PE=1 SV=1	ATMAP4K	1.6	75.446	2	1	1				nucleus	GO:0016310 phosphorylation; GO:0044267 cellular protein metabolic process; GO:0044238 primary metabolic process; GO:0044237 cellular metabolic process; GO:0006796 phosphate-containing compound metabolic process; GO:0071704 organic substance metabolic process; GO:0008152 metabolic process; GO:0006468 protein phosphorylation; GO:0006793 phosphorus metabolic process; GO:0044260 cellular macromolecul…		GO:0005524 ATP binding; GO:1901265 nucleoside phosphate binding; GO:0016773 phosphotransferase activity, alcohol group as acceptor; GO:0001882 nucleoside binding; GO:0043167 ion binding; GO:0004672 protein kinase activity; GO:0000166 nucleotide binding; GO:0097159 organic cyclic compound binding; GO:1901363 heterocyclic compound binding; GO:0032549 ribonucleoside binding; GO:0097367 carbohydrate …	K08838			IPR000719; IPR011009;	Protein kinase domain; Protein kinase-like domain;	T	KOG0201	Serine/threonine protein kinase
F4HQ47	P-loop containing nucleoside triphosphate hydrolases superfamily protein OS=Arabidopsis thaliana GN=At1g73170 PE=4 SV=1	At1g73170	1.5	73.734	2	1	1				chloroplast		GO:0043226 organelle; GO:0043231 intracellular membrane-bounded organelle; GO:0043229 intracellular organelle; GO:0044464 cell part; GO:0005622 intracellular; GO:0005737 cytoplasm; GO:0044424 intracellular part; GO:0043227 membrane-bounded organelle; GO:0005623 cell; GO:0009536 plastid; GO:0044444 cytoplasmic part; GO:0009507 chloroplast;	GO:0005524 ATP binding; GO:1901265 nucleoside phosphate binding; GO:0001882 nucleoside binding; GO:0043167 ion binding; GO:0016787 hydrolase activity; GO:0000166 nucleotide binding; GO:0097159 organic cyclic compound binding; GO:1901363 heterocyclic compound binding; GO:0032549 ribonucleoside binding; GO:0097367 carbohydrate derivative binding; GO:0003824 catalytic activity; GO:0032553 ribonucleo…				IPR003959; IPR003593; IPR034081; IPR027417;	ATPase, AAA-type, core; AAA+ ATPase domain; AAA domain-containing protein, R3H domain; P-loop containing nucleoside triphosphate hydrolase;
F4HQ84	Sec34-like family protein OS=Arabidopsis thaliana GN=At1g73430 PE=4 SV=1	At1g73430	2	88.608	0	1	1				nucleus	GO:0000003 reproduction; GO:0046907 intracellular transport; GO:0016043 cellular component organization; GO:0010256 endomembrane system organization; GO:0048868 pollen tube development; GO:0022414 reproductive process; GO:0048869 cellular developmental process; GO:0032989 cellular component morphogenesis; GO:0044699 single-organism process; GO:0048193 Golgi vesicle transport; GO:0015031 protein t…	GO:0043229 intracellular organelle; GO:0016020 membrane; GO:0005737 cytoplasm; GO:0044446 intracellular organelle part; GO:0005801 cis-Golgi network; GO:0032991 macromolecular complex; GO:0012505 endomembrane system; GO:0044424 intracellular part; GO:0005829 cytosol; GO:0005623 cell; GO:0044422 organelle part; GO:0043231 intracellular membrane-bounded organelle; GO:0043226 organelle; GO:0005622 i…	GO:0022892 substrate-specific transporter activity; GO:0008565 protein transporter activity; GO:0005215 transporter activity;	K20290			IPR016159;	Cullin repeat-like-containing domain;	U	KOG2604	Subunit of cis-Golgi transport vesicle tethering complex - Sec34p
F4HQD4	Heat shock 70 kDa protein 15 OS=Arabidopsis thaliana GN=HSP70-15 PE=1 SV=1	HSP70-15	45.5	91.68	101	34	5	1.197	0.934	0.78	cytoplasm		GO:0016020 membrane; GO:0043229 intracellular organelle; GO:0030312 external encapsulating structure; GO:0071944 cell periphery; GO:0030054 cell junction; GO:0005737 cytoplasm; GO:0044424 intracellular part; GO:0005829 cytosol; GO:0005911 cell-cell junction; GO:0005623 cell; GO:0055044 symplast; GO:0005886 plasma membrane; GO:0043231 intracellular membrane-bounded organelle; GO:0043226 organelle;…	GO:0005524 ATP binding; GO:1901265 nucleoside phosphate binding; GO:0001882 nucleoside binding; GO:0043167 ion binding; GO:0000166 nucleotide binding; GO:0097159 organic cyclic compound binding; GO:1901363 heterocyclic compound binding; GO:0032549 ribonucleoside binding; GO:0097367 carbohydrate derivative binding; GO:0032553 ribonucleotide binding; GO:0005488 binding; GO:0032550 purine ribonucleo…	K09489			IPR029048; IPR029047;	Heat shock protein 70kD, C-terminal domain; Heat shock protein 70kD, peptide-binding domain;	O	KOG0103	Molecular chaperones HSP105/HSP110/SSE1, HSP70 superfamily
F4HQR5	Protein phosphatase 2A subunit A3 OS=Arabidopsis thaliana GN=PP2AA3 PE=1 SV=1	PP2AA3	8.8	59.998	3	3	1				chloroplast			GO:0005488 binding;	K03456	PPP2R1; serine/threonine-protein phosphatase 2A regulatory subunit A	ath03015 mRNA surveillance pathway - Arabidopsis thaliana (thale cress);	IPR011989; IPR016024; IPR032878;	Armadillo-like helical; Armadillo-type fold; Vacuole morphology and inheritance protein 14, Fab1-binding region;	T	KOG0211	Protein phosphatase 2A regulatory subunit A and related proteins
F4HQT8	Uncharacterized protein OS=Arabidopsis thaliana GN=At1g13470 PE=4 SV=1	At1g13470	16.1	44.094	5	3	3	1.45	0.883	0.609	chloroplast
F4HR88	Leucine-rich repeat (LRR) family protein OS=Arabidopsis thaliana GN=At1g33590 PE=4 SV=1	At1g33590	48.4	51.741	36	16	15	0.699	1.142	1.634	chloroplast	GO:0080167 response to karrikin; GO:0050896 response to stimulus; GO:0009628 response to abiotic stimulus;	GO:0043226 organelle; GO:0043231 intracellular membrane-bounded organelle; GO:0043229 intracellular organelle; GO:0030312 external encapsulating structure; GO:0005622 intracellular; GO:0044464 cell part; GO:0071944 cell periphery; GO:0005737 cytoplasm; GO:0044424 intracellular part; GO:0009505 plant-type cell wall; GO:0005618 cell wall; GO:0043227 membrane-bounded organelle; GO:0005623 cell; GO:0…	GO:0005515 protein binding; GO:0005488 binding;				IPR013210; IPR032675;	Leucine-rich repeat-containing N-terminal, plant-type; Leucine-rich repeat domain, L domain-like;	R	KOG0619	FOG: Leucine rich repeat
F4HR91	Leucine-rich repeat (LRR) family protein OS=Arabidopsis thaliana GN=At1g33610 PE=4 SV=1	At1g33610	5.6	52.666	7	3	3			1.21	extracellular			GO:0005515 protein binding; GO:0005488 binding;				IPR013210; IPR032675;	Leucine-rich repeat-containing N-terminal, plant-type; Leucine-rich repeat domain, L domain-like;	R	KOG0619	FOG: Leucine rich repeat
F4HRB4	Triacylglycerol lipase-like 1 OS=Arabidopsis thaliana GN=TLL1 PE=4 SV=1	TLL1	38.8	44.118	41	13	13	0.408	1.73	4.241	cytoplasm	GO:0044699 single-organism process; GO:0008152 metabolic process; GO:0044238 primary metabolic process; GO:0044710 single-organism metabolic process; GO:0006629 lipid metabolic process; GO:0071704 organic substance metabolic process;	GO:0031224 intrinsic component of membrane; GO:0016020 membrane; GO:0016021 integral component of membrane; GO:0044425 membrane part;	GO:0016787 hydrolase activity; GO:0003824 catalytic activity;				IPR002921; IPR029058;	Fungal lipase-like domain; Alpha/Beta hydrolase fold;	I	KOG4569	Predicted lipase
F4HRH4	Leucine-rich repeat transmembrane protein kinase OS=Arabidopsis thaliana GN=At1g53430 PE=1 SV=1	At1g53430	3.8	110.23	2	4	4	0.671			chloroplast	GO:0016310 phosphorylation; GO:0044267 cellular protein metabolic process; GO:0044238 primary metabolic process; GO:0044237 cellular metabolic process; GO:0006796 phosphate-containing compound metabolic process; GO:0071704 organic substance metabolic process; GO:0008152 metabolic process; GO:0006468 protein phosphorylation; GO:0006793 phosphorus metabolic process; GO:0044260 cellular macromolecul…	GO:0031224 intrinsic component of membrane; GO:0016020 membrane; GO:0016021 integral component of membrane; GO:0044425 membrane part;	GO:0005524 ATP binding; GO:1901265 nucleoside phosphate binding; GO:0016773 phosphotransferase activity, alcohol group as acceptor; GO:0001882 nucleoside binding; GO:0043167 ion binding; GO:0005515 protein binding; GO:0004672 protein kinase activity; GO:0000166 nucleotide binding; GO:0097159 organic cyclic compound binding; GO:1901363 heterocyclic compound binding; GO:0032549 ribonucleoside bindi…				IPR021720; IPR000719; IPR001245; IPR032675; IPR013320; IPR011009;	Malectin; Protein kinase domain; Serine-threonine/tyrosine-protein kinase catalytic domain; Leucine-rich repeat domain, L domain-like; Concanavalin A-like lectin/glucanase domain; Protein kinase-like domain;	R	KOG0619	FOG: Leucine rich repeat
F4HRT5	Protein CROWDED NUCLEI 1 OS=Arabidopsis thaliana GN=CRWN1 PE=1 SV=1	CRWN1	1.9	129.09	2	2	2				chloroplast	GO:0006997 nucleus organization; GO:0016043 cellular component organization; GO:0065008 regulation of biological quality; GO:0097298 regulation of nucleus size; GO:0006996 organelle organization; GO:0032535 regulation of cellular component size; GO:0044763 single-organism cellular process; GO:0044699 single-organism process; GO:0090066 regulation of anatomical structure size; GO:0009987 cellular …	GO:0016020 membrane; GO:0031090 organelle membrane; GO:0000789 cytoplasmic chromatin; GO:0005737 cytoplasm; GO:0044424 intracellular part; GO:0005623 cell; GO:0044422 organelle part; GO:0044427 chromosomal part; GO:0043228 non-membrane-bounded organelle; GO:0005652 nuclear lamina; GO:0031974 membrane-enclosed lumen; GO:0005654 nucleoplasm; GO:0031965 nuclear membrane; GO:0070013 intracellular org…	GO:0005515 protein binding; GO:0005488 binding;
F4HRW5	Ribosomal protein L22p/L17e family protein OS=Arabidopsis thaliana GN=At1g67430 PE=3 SV=1	At1g67430	45	14.767	16	8	1	0.885	0.917	1.036	nucleus	GO:0006518 peptide metabolic process; GO:0043043 peptide biosynthetic process; GO:0044267 cellular protein metabolic process; GO:0006807 nitrogen compound metabolic process; GO:0009058 biosynthetic process; GO:0043603 cellular amide metabolic process; GO:0044238 primary metabolic process; GO:1901566 organonitrogen compound biosynthetic process; GO:1901576 organic substance biosynthetic process; G…	GO:0005840 ribosome; GO:0043229 intracellular organelle; GO:0043232 intracellular non-membrane-bounded organelle; GO:0044446 intracellular organelle part; GO:0005737 cytoplasm; GO:0032991 macromolecular complex; GO:0044424 intracellular part; GO:0005623 cell; GO:0044422 organelle part; GO:0043228 non-membrane-bounded organelle; GO:0043226 organelle; GO:0015934 large ribosomal subunit; GO:0044391 …	GO:0003735 structural constituent of ribosome; GO:0005198 structural molecule activity;	K02880	RP-L17e; large subunit ribosomal protein L17e	ath03010 Ribosome - Arabidopsis thaliana (thale cress);			J	KOG3353	60S ribosomal protein L22
F4HS13	AT-rich interactive domain protein OS=Arabidopsis thaliana GN=At1g73885 PE=4 SV=1	At1g73885	7.3	21.109	3	1	1				chloroplast		GO:0043229 intracellular organelle; GO:0016020 membrane; GO:0009535 chloroplast thylakoid membrane; GO:0044434 chloroplast part; GO:0005737 cytoplasm; GO:0044446 intracellular organelle part; GO:0009534 chloroplast thylakoid; GO:0042651 thylakoid membrane; GO:0031224 intrinsic component of membrane; GO:0044435 plastid part; GO:0044424 intracellular part; GO:0005623 cell; GO:0016021 integral compo…							GC	KOG1192	UDP-glucuronosyl and UDP-glucosyl transferase
F4HS76	Actin-like ATPase superfamily protein OS=Arabidopsis thaliana GN=NHO1 PE=4 SV=1	NHO1	13.1	52.483	8	6	6	1.459	0.907	0.622	cytoskeleton	GO:0016310 phosphorylation; GO:0008152 metabolic process; GO:0006793 phosphorus metabolic process; GO:0052646 alditol phosphate metabolic process; GO:0019637 organophosphate metabolic process; GO:1901135 carbohydrate derivative metabolic process; GO:0006072 glycerol-3-phosphate metabolic process; GO:0005975 carbohydrate metabolic process; GO:0044238 primary metabolic process; GO:0009987 cellular …		GO:0004370 glycerol kinase activity; GO:0016301 kinase activity; GO:0016773 phosphotransferase activity, alcohol group as acceptor; GO:0003824 catalytic activity; GO:0016740 transferase activity; GO:0016772 transferase activity, transferring phosphorus-containing groups;	K00864	glpK; glycerol kinase [EC:2.7.1.30]	ath01100 Metabolic pathways - Arabidopsis thaliana (thale cress); ath00561 Glycerolipid metabolism - Arabidopsis thaliana (thale cress); ath04626 Plant-pathogen interaction - Arabidopsis thaliana (thale cress);	IPR018484; IPR018485;	Carbohydrate kinase, FGGY, N-terminal; Carbohydrate kinase, FGGY, C-terminal;	G	KOG2517	Ribulose kinase and related carbohydrate kinases
F4HS98	Tetratricopeptide repeat (TPR)-like superfamily protein OS=Arabidopsis thaliana GN=At1g01320 PE=1 SV=1	At1g01320	6.2	197.5	10	10	6	2.066	1.269	0.614	nucleus			GO:0005515 protein binding; GO:0005488 binding;	K03255			IPR023231; IPR011990; IPR033646; IPR028275; IPR013026;	GSKIP domain; Tetratricopeptide-like helical domain; CLU central domain; Clustered mitochondria protein, N-terminal; Tetratricopeptide repeat-containing domain;	R	KOG1839	Uncharacterized protein CLU1/cluA/TIF31 involved in mitochondrial morphology/distribution, also found associated with eIF-3
F4HST2	Dehydrin family protein OS=Arabidopsis thaliana GN=ERD10 PE=1 SV=1	ERD10	33.6	29.443	17	7	7	1.096	1.505	1.373	nucleus	GO:0001101 response to acid chemical; GO:0042221 response to chemical; GO:0006950 response to stress; GO:0009415 response to water; GO:0009628 response to abiotic stimulus; GO:1901700 response to oxygen-containing compound; GO:0010035 response to inorganic substance; GO:0050896 response to stimulus;
F4HSW8	GYF domain-containing protein OS=Arabidopsis thaliana GN=At1g27430 PE=4 SV=1	At1g27430	1.4	165.43	1	2	1				nucleus			GO:0005515 protein binding; GO:0005488 binding;				IPR003169;	GYF domain;	R	KOG1862	GYF domain containing proteins
F4HSX1	Adenine phosphoribosyl transferase 1 OS=Arabidopsis thaliana GN=APT1 PE=1 SV=1	APT1	36.6	30.988	41	7	7	1.161	0.789	0.679	chloroplast	GO:0046148 pigment biosynthetic process; GO:0046083 adenine metabolic process; GO:0009116 nucleoside metabolic process; GO:0006725 cellular aromatic compound metabolic process; GO:0044699 single-organism process; GO:0009058 biosynthetic process; GO:1901566 organonitrogen compound biosynthetic process; GO:0046084 adenine biosynthetic process; GO:0044237 cellular metabolic process; GO:0043096 purin…	GO:0044424 intracellular part; GO:0005623 cell; GO:0044464 cell part; GO:0005622 intracellular; GO:0005737 cytoplasm;	GO:0003999 adenine phosphoribosyltransferase activity; GO:0016763 transferase activity, transferring pentosyl groups; GO:0016757 transferase activity, transferring glycosyl groups; GO:0003824 catalytic activity; GO:0016740 transferase activity;	K00759	APRT; adenine phosphoribosyltransferase [EC:2.4.2.7]	ath00230 Purine metabolism - Arabidopsis thaliana (thale cress); ath01100 Metabolic pathways - Arabidopsis thaliana (thale cress);	IPR000836; IPR029057;	Phosphoribosyltransferase domain; Phosphoribosyltransferase-like;	F	KOG1712	Adenine phosphoribosyl transferases
F4HTA1	Exocyst complex component sec3A OS=Arabidopsis thaliana GN=SEC3A PE=4 SV=1	SEC3A	5.5	100.16	4	5	5	2.317	0.926	0.4	cytoplasm	GO:0006810 transport; GO:1902578 single-organism localization; GO:0032940 secretion by cell; GO:0016192 vesicle-mediated transport; GO:0044763 single-organism cellular process; GO:0044699 single-organism process; GO:0051179 localization; GO:0009987 cellular process; GO:0051234 establishment of localization; GO:0006887 exocytosis; GO:0044765 single-organism transport; GO:0046903 secretion;	GO:0005938 cell cortex; GO:0044464 cell part; GO:0044448 cell cortex part; GO:0005622 intracellular; GO:0071944 cell periphery; GO:0005737 cytoplasm; GO:0099568 cytoplasmic region; GO:0032991 macromolecular complex; GO:0044424 intracellular part; GO:0000145 exocyst; GO:0043234 protein complex; GO:0005623 cell; GO:0044444 cytoplasmic part; GO:0099023 tethering complex;		K19983			IPR019160; IPR028258;	Exocyst complex component Sec3, C-terminal; Exocyst complex component Sec3, PIP2-binding N-terminal domain;	U	KOG2148	Exocyst protein Sec3
F4HTC0	K+-H+ exchange-like protein OS=Arabidopsis thaliana GN=At1g53760 PE=4 SV=1	At1g53760	12.3	24.031	2	2	2				mitochondria		GO:0031224 intrinsic component of membrane; GO:0016020 membrane; GO:0016021 integral component of membrane; GO:0044425 membrane part;							S	KOG4539	Uncharacterized conserved protein
F4HTI7	Secretory carrier-associated membrane protein OS=Arabidopsis thaliana GN=SC3 PE=1 SV=1	SC3	5.5	30.942	2	1	1				plasma membrane	GO:0045184 establishment of protein localization; GO:0006810 transport; GO:0071702 organic substance transport; GO:0051179 localization; GO:0033036 macromolecule localization; GO:0008104 protein localization; GO:0015031 protein transport; GO:0051234 establishment of localization;	GO:0030658 transport vesicle membrane; GO:0016020 membrane; GO:0043229 intracellular organelle; GO:0097708 intracellular vesicle; GO:0098588 bounding membrane of organelle; GO:0031090 organelle membrane; GO:0031410 cytoplasmic vesicle; GO:0071944 cell periphery; GO:0031982 vesicle; GO:0005737 cytoplasm; GO:0044446 intracellular organelle part; GO:0044433 cytoplasmic vesicle part; GO:0031224 intri…		K19995					U	KOG3088	Secretory carrier membrane protein
F4HTM3	Mannosyl-oligosaccharide glucosidase GCS1 OS=Arabidopsis thaliana GN=GCS1 PE=1 SV=1	GCS1	1.8	97.633	1	1	1				nucleus	GO:0044707 single-multicellular organism process; GO:0090627 plant epidermal cell differentiation; GO:0048869 cellular developmental process; GO:0044699 single-organism process; GO:0010015 root morphogenesis; GO:0071704 organic substance metabolic process; GO:0009653 anatomical structure morphogenesis; GO:0009913 epidermal cell differentiation; GO:0030154 cell differentiation; GO:0008152 metaboli…	GO:0043229 intracellular organelle; GO:0016020 membrane; GO:0042175 nuclear outer membrane-endoplasmic reticulum membrane network; GO:0005783 endoplasmic reticulum; GO:0044446 intracellular organelle part; GO:0005737 cytoplasm; GO:0031224 intrinsic component of membrane; GO:0012505 endomembrane system; GO:0044424 intracellular part; GO:0005623 cell; GO:0016021 integral component of membrane; GO:0…	GO:0004573 mannosyl-oligosaccharide glucosidase activity; GO:0090599 alpha-glucosidase activity; GO:0004558 alpha-1,4-glucosidase activity; GO:0003824 catalytic activity; GO:0016798 hydrolase activity, acting on glycosyl bonds; GO:0015926 glucosidase activity; GO:0004553 hydrolase activity, hydrolyzing O-glycosyl compounds; GO:0016787 hydrolase activity;	K01228	GCS1; mannosyl-oligosaccharide glucosidase [EC:3.2.1.106]	ath00510 N-Glycan biosynthesis - Arabidopsis thaliana (thale cress); ath04141 Protein processing in endoplasmic reticulum - Arabidopsis thaliana (thale cress); ath01100 Metabolic pathways - Arabidopsis thaliana (thale cress);	IPR031335; IPR031631; IPR008928;	Glycosyl hydrolase family 63, C-terminal; Glycosyl hydrolase family 63, N-terminal; Six-hairpin glycosidase-like;	G	KOG2161	Glucosidase I
F4HTT6	"Peptidyl-prolyl cis-trans isomerase CYP26-2, chloroplastic OS=Arabidopsis thaliana GN=CYP26-2 PE=2 SV=1"	CYP26-2	35.3	34.374	34	11	11	0.759	0.827	1.089	chloroplast	GO:0044267 cellular protein metabolic process; GO:0044238 primary metabolic process; GO:0018208 peptidyl-proline modification; GO:0000413 protein peptidyl-prolyl isomerization; GO:0044237 cellular metabolic process; GO:0071704 organic substance metabolic process; GO:0006457 protein folding; GO:0018193 peptidyl-amino acid modification; GO:0008152 metabolic process; GO:0044260 cellular macromolecul…	GO:0043229 intracellular organelle; GO:0044434 chloroplast part; GO:0009534 chloroplast thylakoid; GO:0044446 intracellular organelle part; GO:0005737 cytoplasm; GO:0044435 plastid part; GO:0044424 intracellular part; GO:0005623 cell; GO:0044422 organelle part; GO:0009507 chloroplast; GO:0043231 intracellular membrane-bounded organelle; GO:0043226 organelle; GO:0005622 intracellular; GO:0044464 c…	GO:0003755 peptidyl-prolyl cis-trans isomerase activity; GO:0016853 isomerase activity; GO:0003824 catalytic activity; GO:0016859 cis-trans isomerase activity;	K03768			IPR002130; IPR029000;	Cyclophilin-type peptidyl-prolyl cis-trans isomerase domain; Cyclophilin-like domain;	O	KOG0865	Cyclophilin type peptidyl-prolyl cis-trans isomerase
F4HTY0	SNARE-like superfamily protein OS=Arabidopsis thaliana GN=At1g80500 PE=4 SV=1	At1g80500	11.1	15.264	3	1	1				cytoplasm	GO:0006810 transport; GO:0046907 intracellular transport; GO:0051649 establishment of localization in cell; GO:0016192 vesicle-mediated transport; GO:0048193 Golgi vesicle transport; GO:0051179 localization; GO:0006888 ER to Golgi vesicle-mediated transport; GO:0051641 cellular localization; GO:0051234 establishment of localization;	GO:0044424 intracellular part; GO:0005623 cell; GO:0005622 intracellular; GO:0044464 cell part; GO:0005737 cytoplasm;		K20301			IPR011012;	Longin-like domain;	U	KOG3487	TRAPP 20 K subunit
F4HUG9	Ribonuclease T2 family protein OS=Arabidopsis thaliana GN=At1g14210 PE=3 SV=1	At1g14210	10.9	28.186	6	2	2	1.243	1.008	0.811	vacuolar membrane	GO:0006970 response to osmotic stress; GO:0006950 response to stress; GO:0006725 cellular aromatic compound metabolic process; GO:0009628 response to abiotic stimulus; GO:1901360 organic cyclic compound metabolic process; GO:0006807 nitrogen compound metabolic process; GO:0009651 response to salt stress; GO:0050896 response to stimulus; GO:0044238 primary metabolic process; GO:0044237 cellular me…		GO:0003723 RNA binding; GO:0004521 endoribonuclease activity; GO:0016787 hydrolase activity; GO:0016894 endonuclease activity, active with either ribo- or deoxyribonucleic acids and producing 3'-phosphomonoesters; GO:1901363 heterocyclic compound binding; GO:0097159 organic cyclic compound binding; GO:0003824 catalytic activity; GO:0033897 ribonuclease T2 activity; GO:0005488 binding; GO:0016892 …	K01166					A	KOG1642	Ribonuclease, T2 family
F4HUS8	Calcium-transporting ATPase OS=Arabidopsis thaliana GN=ACA1 PE=3 SV=1	ACA1	3.3	103.72	0	3	1				plasma membrane	GO:0070588 calcium ion transmembrane transport; GO:0072511 divalent inorganic cation transport; GO:0098655 cation transmembrane transport; GO:0034220 ion transmembrane transport; GO:0098660 inorganic ion transmembrane transport; GO:0090662 ATP hydrolysis coupled transmembrane transport; GO:0030001 metal ion transport; GO:0051234 establishment of localization; GO:0006810 transport; GO:0055085 tran…	GO:0031224 intrinsic component of membrane; GO:0016020 membrane; GO:0016021 integral component of membrane; GO:0044425 membrane part;	GO:0042625 ATPase coupled ion transmembrane transporter activity; GO:1901265 nucleoside phosphate binding; GO:0015399 primary active transmembrane transporter activity; GO:0022892 substrate-specific transporter activity; GO:0016817 hydrolase activity, acting on acid anhydrides; GO:0005515 protein binding; GO:0016787 hydrolase activity; GO:0022891 substrate-specific transmembrane transporter activ…	K01537			IPR023298; IPR004014; IPR024750; IPR008250; IPR023299; IPR023214; IPR006068;	P-type ATPase, transmembrane domain; Cation-transporting P-type ATPase, N-terminal; Calcium-transporting P-type ATPase, N-terminal autoinhibitory domain; P-type ATPase, A domain; P-type ATPase, cytoplasmic domain N; HAD-like domain; Cation-transporting P-type ATPase, C-terminal;	P	KOG0204	Calcium transporting ATPase
F4HV67	Oligouridylate-binding protein 1A OS=Arabidopsis thaliana GN=UBP1A PE=1 SV=1	UBP1A	9.1	47.803	1	4	1				nucleus		GO:0016020 membrane; GO:0005623 cell; GO:0044464 cell part; GO:0071944 cell periphery; GO:0005886 plasma membrane;	GO:0097159 organic cyclic compound binding; GO:1901363 heterocyclic compound binding; GO:0003729 mRNA binding; GO:0003723 RNA binding; GO:1901265 nucleoside phosphate binding; GO:0005488 binding; GO:0003676 nucleic acid binding; GO:0000166 nucleotide binding; GO:0036094 small molecule binding;	K13201			IPR000504; IPR012677;	RNA recognition motif domain; Nucleotide-binding alpha-beta plait domain;	R	KOG0118	FOG: RRM domain
F4HVG8	"Chloroplast sensor kinase, chloroplastic OS=Arabidopsis thaliana GN=CSK PE=1 SV=1"	CSK	2	66.842	3	1	1				chloroplast	GO:0050794 regulation of cellular process; GO:0009593 detection of chemical stimulus; GO:0016310 phosphorylation; GO:0060255 regulation of macromolecule metabolic process; GO:0044267 cellular protein metabolic process; GO:0050896 response to stimulus; GO:0044237 cellular metabolic process; GO:0006796 phosphate-containing compound metabolic process; GO:0071704 organic substance metabolic process; …	GO:0043229 intracellular organelle; GO:0044434 chloroplast part; GO:0044446 intracellular organelle part; GO:0005737 cytoplasm; GO:0044435 plastid part; GO:0044424 intracellular part; GO:0009532 plastid stroma; GO:0005623 cell; GO:0044422 organelle part; GO:0009507 chloroplast; GO:0043231 intracellular membrane-bounded organelle; GO:0043226 organelle; GO:0005622 intracellular; GO:0044464 cell par…	GO:0016301 kinase activity; GO:0016773 phosphotransferase activity, alcohol group as acceptor; GO:0003824 catalytic activity; GO:0043621 protein self-association; GO:0005488 binding; GO:0004673 protein histidine kinase activity; GO:0005515 protein binding; GO:0016775 phosphotransferase activity, nitrogenous group as acceptor; GO:0004672 protein kinase activity; GO:0048038 quinone binding; GO:0048…				IPR003594;	Histidine kinase-like ATPase, C-terminal domain;
F4HVV7	Transcription regulator OS=Arabidopsis thaliana GN=At1g02080 PE=4 SV=1	At1g02080	1.4	263.76	5	3	3	1.367			cytoplasm				K12604	CNOT1; CCR4-NOT transcription complex subunit 1	ath03018 RNA degradation - Arabidopsis thaliana (thale cress);	IPR032193; IPR007196; IPR032191; IPR032194; IPR024557;	CCR4-NOT transcription complex subunit 1, TTP binding domain; CCR4-Not complex component, Not1, C-terminal; CCR4-NOT transcription complex subunit 1, CAF1-binding domain; CCR4-NOT transcription complex subunit 1, HEAT repeat; CCR4-Not complex, Not1 subunit, domain of unknown function DUF3819;	K	KOG1831	Negative regulator of transcription
F4HVW0	Proteasome component (PCI) domain protein OS=Arabidopsis thaliana GN=FUS5 PE=4 SV=1	FUS5	4.6	26.796	2	1	1				cytoplasm			GO:0005515 protein binding; GO:0005488 binding;	K12180			IPR000717;	Proteasome component (PCI) domain;	OT	KOG3250	COP9 signalosome, subunit CSN7
F4HWC3	Calponin-like domain protein OS=Arabidopsis thaliana GN=At1g20970 PE=1 SV=1	At1g20970	0.8	150.16	3	1	1				nucleus		GO:0043229 intracellular organelle; GO:0016020 membrane; GO:0071944 cell periphery; GO:0005737 cytoplasm; GO:0031224 intrinsic component of membrane; GO:0044424 intracellular part; GO:0005623 cell; GO:0016021 integral component of membrane; GO:0005886 plasma membrane; GO:0043231 intracellular membrane-bounded organelle; GO:0043226 organelle; GO:0044425 membrane part; GO:0044464 cell part; GO:0005…	GO:0097159 organic cyclic compound binding; GO:1901363 heterocyclic compound binding; GO:0003729 mRNA binding; GO:0003723 RNA binding; GO:0005488 binding; GO:0003676 nucleic acid binding;
F4HWQ5	GF14 protein phi chain OS=Arabidopsis thaliana GN=GF14 PHI PE=1 SV=1	GF14	50.2	33.356	27	16	6	1.002	1.044	1.042	Golgi apparatus			GO:0019904 protein domain specific binding; GO:0005515 protein binding; GO:0005488 binding;	K06630			IPR023410;	14-3-3 domain;	O	KOG0841	Multifunctional chaperone (14-3-3 family)
F4HWQ8	Cell wall / vacuolar inhibitor of fructosidase 1 OS=Arabidopsis thaliana GN=C/VIF1 PE=1 SV=1	C/VIF1	15.6	22.326	2	2	2				extracellular	GO:0065009 regulation of molecular function; GO:0044092 negative regulation of molecular function; GO:0043086 negative regulation of catalytic activity; GO:0050790 regulation of catalytic activity; GO:0065007 biological regulation;	GO:0043226 organelle; GO:0043231 intracellular membrane-bounded organelle; GO:0043229 intracellular organelle; GO:0030312 external encapsulating structure; GO:0005622 intracellular; GO:0044464 cell part; GO:0071944 cell periphery; GO:0005737 cytoplasm; GO:0005773 vacuole; GO:0044424 intracellular part; GO:0005618 cell wall; GO:0043227 membrane-bounded organelle; GO:0005623 cell; GO:0044444 cytopl…	GO:0004857 enzyme inhibitor activity; GO:0098772 molecular function regulator; GO:0030234 enzyme regulator activity;				IPR006501;	Pectinesterase inhibitor domain;
F4HWS5	Evolutionarily conserved C-terminal region 7 OS=Arabidopsis thaliana GN=ECT7 PE=1 SV=1	ECT7	3.9	70.862	1	2	1				nucleus			GO:0097159 organic cyclic compound binding; GO:1901363 heterocyclic compound binding; GO:0003729 mRNA binding; GO:0003723 RNA binding; GO:0005488 binding; GO:0003676 nucleic acid binding;				IPR007275;	YTH domain;	R	KOG1901	Uncharacterized high-glucose-regulated protein
F4HWU0	Protein kinase superfamily protein OS=Arabidopsis thaliana GN=At1g48210 PE=3 SV=1	At1g48210	19.8	39.589	4	7	2	2.339			cytoplasm	GO:0050794 regulation of cellular process; GO:0044700 single organism signaling; GO:0051716 cellular response to stimulus; GO:0016310 phosphorylation; GO:0007166 cell surface receptor signaling pathway; GO:0044267 cellular protein metabolic process; GO:0044699 single-organism process; GO:0023052 signaling; GO:0050896 response to stimulus; GO:0044238 primary metabolic process; GO:0044237 cellular …	GO:0016020 membrane; GO:0005623 cell; GO:0044464 cell part; GO:0071944 cell periphery; GO:0005886 plasma membrane;	GO:1901265 nucleoside phosphate binding; GO:0016773 phosphotransferase activity, alcohol group as acceptor; GO:0004672 protein kinase activity; GO:0004888 transmembrane signaling receptor activity; GO:0004871 signal transducer activity; GO:0097159 organic cyclic compound binding; GO:1901363 heterocyclic compound binding; GO:0016301 kinase activity; GO:0003824 catalytic activity; GO:0032553 ribonu…				IPR000719; IPR001245; IPR011009;	Protein kinase domain; Serine-threonine/tyrosine-protein kinase catalytic domain; Protein kinase-like domain;	T	KOG1187	Serine/threonine protein kinase
F4HXD2	Aldehyde dehydrogenase 10A8 OS=Arabidopsis thaliana GN=ALDH10A8 PE=3 SV=1	ALDH10A8	37.5	53.977	46	12	12	0.815	0.846	1.038	chloroplast	GO:0044699 single-organism process; GO:0008152 metabolic process; GO:0055114 oxidation-reduction process; GO:0044710 single-organism metabolic process;		GO:0016620 oxidoreductase activity, acting on the aldehyde or oxo group of donors, NAD or NADP as acceptor; GO:0003824 catalytic activity; GO:0016491 oxidoreductase activity; GO:0016903 oxidoreductase activity, acting on the aldehyde or oxo group of donors;	K00130	betB; betaine-aldehyde dehydrogenase [EC:1.2.1.8]	ath00260 Glycine, serine and threonine metabolism - Arabidopsis thaliana (thale cress); ath01100 Metabolic pathways - Arabidopsis thaliana (thale cress);	IPR016161; IPR015590; IPR016162; IPR016163;	Aldehyde/histidinol dehydrogenase; Aldehyde dehydrogenase domain; Aldehyde dehydrogenase N-terminal domain; Aldehyde dehydrogenase, C-terminal;	C	KOG2450	Aldehyde dehydrogenase
F4HXV6	Nuclear pore complex protein NUP155 OS=Arabidopsis thaliana GN=NUP155 PE=1 SV=1	NUP155	1.7	160.01	3	2	2	0.881	0.983	1.116	endoplasmic reticulum	GO:0050658 RNA transport; GO:0006997 nucleus organization; GO:0016043 cellular component organization; GO:0046907 intracellular transport; GO:0010256 endomembrane system organization; GO:0072594 establishment of protein localization to organelle; GO:0017038 protein import; GO:1902593 single-organism nuclear import; GO:0051028 mRNA transport; GO:0044699 single-organism process; GO:0051169 nuclear …	GO:0016020 membrane; GO:0044611 nuclear pore inner ring; GO:0030054 cell junction; GO:0071944 cell periphery; GO:0005737 cytoplasm; GO:0032991 macromolecular complex; GO:0044424 intracellular part; GO:0005911 cell-cell junction; GO:0005623 cell; GO:0055044 symplast; GO:0044422 organelle part; GO:0043228 non-membrane-bounded organelle; GO:0031974 membrane-enclosed lumen; GO:0009506 plasmodesma; GO…	GO:0005515 protein binding; GO:0005487 nucleocytoplasmic transporter activity; GO:0017056 structural constituent of nuclear pore; GO:0005198 structural molecule activity; GO:0005488 binding; GO:0005215 transporter activity;	K14312	NUP155; nuclear pore complex protein Nup155	ath03013 RNA transport - Arabidopsis thaliana (thale cress);	IPR014908;	Nucleoporin, Nup133/Nup155-like, N-terminal;	YU	KOG1900	Nuclear pore complex, Nup155 component (D Nup154, sc Nup157/Nup170)
F4HXW0	Plant invertase/pectin methylesterase inhibitor superfamily protein OS=Arabidopsis thaliana GN=At1g14890 PE=4 SV=1	At1g14890	9.6	24.321	1	1	1				chloroplast	GO:0065009 regulation of molecular function; GO:0044092 negative regulation of molecular function; GO:0043086 negative regulation of catalytic activity; GO:0050790 regulation of catalytic activity; GO:0065007 biological regulation;		GO:0004857 enzyme inhibitor activity; GO:0098772 molecular function regulator; GO:0030234 enzyme regulator activity;				IPR006501;	Pectinesterase inhibitor domain;
F4HXZ1	Vacuolar-sorting protein BRO1 OS=Arabidopsis thaliana GN=BRO1 PE=1 SV=1	BRO1	11.2	95.208	16	9	9	1.302	0.992	0.762	chloroplast		GO:0009506 plasmodesma; GO:0044464 cell part; GO:0005622 intracellular; GO:0030054 cell junction; GO:0005737 cytoplasm; GO:0044424 intracellular part; GO:0005623 cell; GO:0005911 cell-cell junction; GO:0005829 cytosol; GO:0055044 symplast; GO:0044444 cytoplasmic part;	GO:0005515 protein binding; GO:0005488 binding;	K12200	PDCD6IP; programmed cell death 6-interacting protein	ath04144 Endocytosis - Arabidopsis thaliana (thale cress);	IPR025304; IPR004328;	ALIX V-shaped domain; BRO1 domain;	R	KOG2220	Predicted signal transduction protein
F4HY34	NAD kinase 2 OS=Arabidopsis thaliana GN=NADK2 PE=3 SV=1	NADK2	1.9	110.9	1	1	1				chloroplast	GO:0051188 cofactor biosynthetic process; GO:0006739 NADP metabolic process; GO:0016310 phosphorylation; GO:0019362 pyridine nucleotide metabolic process; GO:0009165 nucleotide biosynthetic process; GO:0006725 cellular aromatic compound metabolic process; GO:0006741 NADP biosynthetic process; GO:0046496 nicotinamide nucleotide metabolic process; GO:0009117 nucleotide metabolic process; GO:0044699…		GO:0003951 NAD+ kinase activity; GO:0016301 kinase activity; GO:0016773 phosphotransferase activity, alcohol group as acceptor; GO:0003824 catalytic activity; GO:0016740 transferase activity; GO:0016772 transferase activity, transferring phosphorus-containing groups;	K00858	ppnK; NAD+ kinase [EC:2.7.1.23]	ath00760 Nicotinate and nicotinamide metabolism - Arabidopsis thaliana (thale cress); ath01100 Metabolic pathways - Arabidopsis thaliana (thale cress);	IPR017438; IPR029021; IPR016064; IPR017437;	Inorganic polyphosphate/ATP-NAD kinase, domain 1; Protein-tyrosine phosphatase-like; NAD kinase/diacylglycerol kinase-like domain; ATP-NAD kinase, PpnK-type, all-beta;	G	KOG2178	Predicted sugar kinase
F4HYF3	"Bifunctional D-cysteine desulfhydrase/1-aminocyclopropane-1-carboxylate deaminase, mitochondrial OS=Arabidopsis thaliana GN=DCD PE=1 SV=1"	DCD	39.9	43.9	37	14	14	0.869	0.812	0.935	chloroplast	GO:1901606 alpha-amino acid catabolic process; GO:0046416 D-amino acid metabolic process; GO:1900674 olefin biosynthetic process; GO:0009692 ethylene metabolic process; GO:0009693 ethylene biosynthetic process; GO:0044699 single-organism process; GO:0043449 cellular alkene metabolic process; GO:0009058 biosynthetic process; GO:0050896 response to stimulus; GO:0044237 cellular metabolic process; G…	GO:0043226 organelle; GO:0043231 intracellular membrane-bounded organelle; GO:0043229 intracellular organelle; GO:0044464 cell part; GO:0005622 intracellular; GO:0005737 cytoplasm; GO:0044424 intracellular part; GO:0043227 membrane-bounded organelle; GO:0005829 cytosol; GO:0005623 cell; GO:0009536 plastid; GO:0005739 mitochondrion; GO:0044444 cytoplasmic part; GO:0009507 chloroplast;	GO:0046914 transition metal ion binding; GO:0003824 catalytic activity; GO:0005488 binding; GO:0050897 cobalt ion binding; GO:0043167 ion binding; GO:0016829 lyase activity; GO:0046872 metal ion binding; GO:0043169 cation binding; GO:0016787 hydrolase activity; GO:0016846 carbon-sulfur lyase activity; GO:0019148 D-cysteine desulfhydrase activity;	K05396	dcyD; D-cysteine desulfhydrase [EC:4.4.1.15]	ath00270 Cysteine and methionine metabolism - Arabidopsis thaliana (thale cress); ath01100 Metabolic pathways - Arabidopsis thaliana (thale cress);	IPR001926;	Tryptophan synthase beta subunit-like PLP-dependent enzyme;
F4HYK6	GDSL-like Lipase/Acylhydrolase superfamily protein OS=Arabidopsis thaliana GN=At1g54790 PE=4 SV=1	At1g54790	4.4	42.309	3	2	2				extracellular			GO:0016787 hydrolase activity; GO:0003824 catalytic activity; GO:0016788 hydrolase activity, acting on ester bonds;				IPR001087; IPR013830;	GDSL lipase/esterase; SGNH hydrolase-type esterase domain;
F4HZE0	ATP-dependent Clp protease proteolytic subunit OS=Arabidopsis thaliana GN=At1g09130 PE=1 SV=1	At1g09130	28.4	40.919	35	9	9	1.097	0.915	0.833	chloroplast	GO:0006508 proteolysis; GO:0008152 metabolic process; GO:0043170 macromolecule metabolic process; GO:0019538 protein metabolic process; GO:0044238 primary metabolic process; GO:0071704 organic substance metabolic process;		GO:0004252 serine-type endopeptidase activity; GO:0004175 endopeptidase activity; GO:0008233 peptidase activity; GO:0003824 catalytic activity; GO:0017171 serine hydrolase activity; GO:0008236 serine-type peptidase activity; GO:0070011 peptidase activity, acting on L-amino acid peptides; GO:0016787 hydrolase activity;				IPR029045;	ClpP/crotonase-like domain;	O	KOG0840	ATP-dependent Clp protease, proteolytic subunit
F4HZK3	CASC3/Barentsz eIF4AIII binding protein OS=Arabidopsis thaliana GN=At1g15280 PE=1 SV=1	At1g15280	3.3	63.307	1	1	1				nucleus							IPR018545;	Btz domain;
F4HZK4	Tetratricopeptide repeat (TPR)-like superfamily protein OS=Arabidopsis thaliana GN=At1g15290 PE=4 SV=1	At1g15290	0.7	177.63	3	1	1				nucleus		GO:0044464 cell part; GO:0005622 intracellular; GO:0005737 cytoplasm; GO:0044424 intracellular part; GO:0005829 cytosol; GO:0005623 cell; GO:0044444 cytoplasmic part;	GO:0005515 protein binding; GO:0005488 binding;	K03255			IPR011990; IPR033646; IPR013026;	Tetratricopeptide-like helical domain; CLU central domain; Tetratricopeptide repeat-containing domain;	R	KOG1839	Uncharacterized protein CLU1/cluA/TIF31 involved in mitochondrial morphology/distribution, also found associated with eIF-3
F4HZV2	50S ribosomal protein L34 OS=Arabidopsis thaliana GN=At1g29040 PE=1 SV=1	At1g29040	15.5	19.122	3	2	2				chloroplast							IPR018316;	Tubulin/FtsZ, 2-layer sandwich domain;
[truncated: 3,779 more rows]

## Sheet: DatasetS3
Dataset S3-DEPs (CF 1.5, P value 0.05)
Protein accession	Protein description	C1/A1 Ratio	Regulated Type	Gene name	Sequence coverage [%]	Mol. weight [kDa]	MS/MS Counts	Peptides	Unique peptides	Subcellular localization	Biological Process	Cellular Component	Molecular Function	KEGG KO No.	KEGG Gene	KEGG pathway	IPR ID	Domain description
A0A1I9LMG6	"Beta-1,3-glucanase 2 OS=Arabidopsis thaliana GN=BGL2 PE=3 SV=1"	0.38	Down	BGL2	53	39.38	63	15	15	chloroplast	GO:0008152 metabolic process; GO:0005975 carbohydrate metabolic process; GO:0044238 primary metabolic process; GO:0071704 organic substance metabolic process;		GO:0004553 hydrolase activity, hydrolyzing O-glycosyl compounds; GO:0016787 hydrolase activity; GO:0003824 catalytic activity; GO:0016798 hydrolase activity, acting on glycosyl bonds;				IPR017853; IPR013781;	Glycoside hydrolase superfamily; Glycoside hydrolase, catalytic domain;
[truncated: 218 more rows]

## Sheet: DatasetS1
Dataset S1-Identified Proteins of ubiquitome of upl5/WT
[truncated: 1,248 more rows]
